# Supplementary material for: The classification of motor imagery response: an accuracy enhancement through the ensemble of random subspace k-NN
Source: PeerJ Comput Sci. 2021 Mar 2;7:e374. doi: 10.7717/peerj-cs.374 (PMC7959631; doi:10.7717/peerj-cs.374)
Supplement: Supplemental Information 1 [file peerj-cs-07-374-s001.zip]

Archive with 460 entries (373 files):
- Final MATLAB Script for Revised Manuscript/Feature Extraction/
- Final MATLAB Script for Revised Manuscript/Feature Extraction/Data_1/
- Final MATLAB Script for Revised Manuscript/Feature Extraction/Data_1/csp_2.m
- Final MATLAB Script for Revised Manuscript/Feature Extraction/Data_1/data1_test_lavel.txt
- Final MATLAB Script for Revised Manuscript/Feature Extraction/Data_1/Feature_Extraction_Data_1.m
- Final MATLAB Script for Revised Manuscript/Feature Extraction/Data_2/
- Final MATLAB Script for Revised Manuscript/Feature Extraction/Data_2/csp.m
- Final MATLAB Script for Revised Manuscript/Feature Extraction/Data_2/Feature_Extraction_Data_2_Sub_1.m
- Final MATLAB Script for Revised Manuscript/Feature Extraction/Data_2/Feature_Extraction_Data_2_Sub_2.m
- Final MATLAB Script for Revised Manuscript/Feature Extraction/Data_2/Feature_Extraction_Data_2_Sub_3.m
- Final MATLAB Script for Revised Manuscript/Feature Extraction/Data_2/Test Lavel_IIIA.xlsx
- Final MATLAB Script for Revised Manuscript/Feature Extraction/Data_3/
- Final MATLAB Script for Revised Manuscript/Feature Extraction/Data_3/subject_aa/
- Final MATLAB Script for Revised Manuscript/Feature Extraction/Data_3/subject_aa/BCI_comp_III_IV_aa.m
- Final MATLAB Script for Revised Manuscript/Feature Extraction/Data_3/subject_aa/csp_2.m
- Final MATLAB Script for Revised Manuscript/Feature Extraction/Data_3/subject_aa/true_labels_aa.mat
- Final MATLAB Script for Revised Manuscript/Feature Extraction/Data_3/subject_al/
- Final MATLAB Script for Revised Manuscript/Feature Extraction/Data_3/subject_al/BCI_comp_III_IV_a.m
- Final MATLAB Script for Revised Manuscript/Feature Extraction/Data_3/subject_al/csp_2.m
- Final MATLAB Script for Revised Manuscript/Feature Extraction/Data_3/subject_al/true_labels_al.mat
- Final MATLAB Script for Revised Manuscript/Feature Extraction/Data_3/subject_av/
- Final MATLAB Script for Revised Manuscript/Feature Extraction/Data_3/subject_av/BCI_comp_III_IV_a.m
- Final MATLAB Script for Revised Manuscript/Feature Extraction/Data_3/subject_av/csp_2.m
- Final MATLAB Script for Revised Manuscript/Feature Extraction/Data_3/subject_av/true_labels_av.mat
- Final MATLAB Script for Revised Manuscript/Feature Extraction/Data_3/subject_aw/
- Final MATLAB Script for Revised Manuscript/Feature Extraction/Data_3/subject_aw/BCI_comp_III_IV_aw.m
- Final MATLAB Script for Revised Manuscript/Feature Extraction/Data_3/subject_aw/csp_2.m
- Final MATLAB Script for Revised Manuscript/Feature Extraction/Data_3/subject_aw/true_labels_aw.mat
- Final MATLAB Script for Revised Manuscript/Feature Extraction/Data_3/subject_ay/
- Final MATLAB Script for Revised Manuscript/Feature Extraction/Data_3/subject_ay/BCI_comp_III_IV_a.m
- Final MATLAB Script for Revised Manuscript/Feature Extraction/Data_3/subject_ay/csp_2.m
- Final MATLAB Script for Revised Manuscript/Feature Extraction/Data_3/subject_ay/true_labels_ay.mat
- Final MATLAB Script for Revised Manuscript/Feature Extraction/Data_4/
- Final MATLAB Script for Revised Manuscript/Feature Extraction/Data_4/A01/
- Final MATLAB Script for Revised Manuscript/Feature Extraction/Data_4/A01/A01E_event.mat
- Final MATLAB Script for Revised Manuscript/Feature Extraction/Data_4/A01/All_Label.mat
- Final MATLAB Script for Revised Manuscript/Feature Extraction/Data_4/A01/BCI_comp_IV_2a_Test.m
- Final MATLAB Script for Revised Manuscript/Feature Extraction/Data_4/A01/csp.m
- Final MATLAB Script for Revised Manuscript/Feature Extraction/Data_4/A01/data_extraction.m
- Final MATLAB Script for Revised Manuscript/Feature Extraction/Data_4/A02/
- Final MATLAB Script for Revised Manuscript/Feature Extraction/Data_4/A02/A02E_event.mat
- Final MATLAB Script for Revised Manuscript/Feature Extraction/Data_4/A02/All_Label.mat
- Final MATLAB Script for Revised Manuscript/Feature Extraction/Data_4/A02/BCI_comp_IV_2a_Test.m
- Final MATLAB Script for Revised Manuscript/Feature Extraction/Data_4/A02/csp.m
- Final MATLAB Script for Revised Manuscript/Feature Extraction/Data_4/A02/data_extraction.m
- Final MATLAB Script for Revised Manuscript/Feature Extraction/Data_4/A03/
- Final MATLAB Script for Revised Manuscript/Feature Extraction/Data_4/A03/A03E_event.mat
- Final MATLAB Script for Revised Manuscript/Feature Extraction/Data_4/A03/All_Label.mat
- Final MATLAB Script for Revised Manuscript/Feature Extraction/Data_4/A03/BCI_comp_IV_2a_Test.m
- Final MATLAB Script for Revised Manuscript/Feature Extraction/Data_4/A03/csp.m
- Final MATLAB Script for Revised Manuscript/Feature Extraction/Data_4/A03/data_extraction.m
- Final MATLAB Script for Revised Manuscript/Feature Extraction/Data_4/A04/
- Final MATLAB Script for Revised Manuscript/Feature Extraction/Data_4/A04/A04E_event.mat
- Final MATLAB Script for Revised Manuscript/Feature Extraction/Data_4/A04/All_Label.mat
- Final MATLAB Script for Revised Manuscript/Feature Extraction/Data_4/A04/BCI_comp_IV_2a_Test.m
- Final MATLAB Script for Revised Manuscript/Feature Extraction/Data_4/A04/csp.m
- Final MATLAB Script for Revised Manuscript/Feature Extraction/Data_4/A04/data_extraction.m
- Final MATLAB Script for Revised Manuscript/Feature Extraction/Data_4/A05/
- Final MATLAB Script for Revised Manuscript/Feature Extraction/Data_4/A05/A05E_event.mat
- Final MATLAB Script for Revised Manuscript/Feature Extraction/Data_4/A05/All_Label.mat
- Final MATLAB Script for Revised Manuscript/Feature Extraction/Data_4/A05/BCI_comp_IV_2a_Test.m
- Final MATLAB Script for Revised Manuscript/Feature Extraction/Data_4/A05/csp.m
- Final MATLAB Script for Revised Manuscript/Feature Extraction/Data_4/A05/data_extraction.m
- Final MATLAB Script for Revised Manuscript/Feature Extraction/Data_4/A06/
- Final MATLAB Script for Revised Manuscript/Feature Extraction/Data_4/A06/A06E_event.mat
- Final MATLAB Script for Revised Manuscript/Feature Extraction/Data_4/A06/All_Label.mat
- Final MATLAB Script for Revised Manuscript/Feature Extraction/Data_4/A06/BCI_comp_IV_2a_Test.m
- Final MATLAB Script for Revised Manuscript/Feature Extraction/Data_4/A06/csp.m
- Final MATLAB Script for Revised Manuscript/Feature Extraction/Data_4/A06/data_extraction.m
- Final MATLAB Script for Revised Manuscript/Feature Extraction/Data_4/A07/
- Final MATLAB Script for Revised Manuscript/Feature Extraction/Data_4/A07/A07E_event.mat
- Final MATLAB Script for Revised Manuscript/Feature Extraction/Data_4/A07/All_Label.mat
- Final MATLAB Script for Revised Manuscript/Feature Extraction/Data_4/A07/BCI_comp_IV_2a_Test.m
- Final MATLAB Script for Revised Manuscript/Feature Extraction/Data_4/A07/csp.m
- Final MATLAB Script for Revised Manuscript/Feature Extraction/Data_4/A07/data_extraction.m
- Final MATLAB Script for Revised Manuscript/Feature Extraction/Data_4/A08/
- Final MATLAB Script for Revised Manuscript/Feature Extraction/Data_4/A08/A08E_event.mat
- Final MATLAB Script for Revised Manuscript/Feature Extraction/Data_4/A08/All_Label.mat
- Final MATLAB Script for Revised Manuscript/Feature Extraction/Data_4/A08/BCI_comp_IV_2a_Test.m
- Final MATLAB Script for Revised Manuscript/Feature Extraction/Data_4/A08/csp.m
- Final MATLAB Script for Revised Manuscript/Feature Extraction/Data_4/A08/data_extraction.m
- Final MATLAB Script for Revised Manuscript/Feature Extraction/Data_4/A09/
- Final MATLAB Script for Revised Manuscript/Feature Extraction/Data_4/A09/A09E_event.mat
- Final MATLAB Script for Revised Manuscript/Feature Extraction/Data_4/A09/All_Label.mat
- Final MATLAB Script for Revised Manuscript/Feature Extraction/Data_4/A09/BCI_comp_IV_2a_Test.m
- Final MATLAB Script for Revised Manuscript/Feature Extraction/Data_4/A09/csp.m
- Final MATLAB Script for Revised Manuscript/Feature Extraction/Data_4/A09/data_extraction.m
- Final MATLAB Script for Revised Manuscript/Figure_10/
- Final MATLAB Script for Revised Manuscript/Figure_10/Accuracy_plot.xlsx
- Final MATLAB Script for Revised Manuscript/Figure_10/Data_1 and Data_2/
- Final MATLAB Script for Revised Manuscript/Figure_10/Data_1 and Data_2/Accuracy_with_RF_Feature_Selection_Data_1.m
- Final MATLAB Script for Revised Manuscript/Figure_10/Data_1 and Data_2/Accuracy_with_RF_Feature_Selection_Data_2_sub_1.m
- Final MATLAB Script for Revised Manuscript/Figure_10/Data_1 and Data_2/Accuracy_with_RF_Feature_Selection_Data_2_sub_2.m
- Final MATLAB Script for Revised Manuscript/Figure_10/Data_1 and Data_2/Accuracy_with_RF_Feature_Selection_Data_2_sub_3.m
- Final MATLAB Script for Revised Manuscript/Figure_10/Data_1 and Data_2/Accuracy_without_feature_selection.m
- Final MATLAB Script for Revised Manuscript/Figure_10/Data_1 and Data_2/traning_data_data_1.mat
- Final MATLAB Script for Revised Manuscript/Figure_10/Data_1 and Data_2/traning_data_sub_1.mat
- Final MATLAB Script for Revised Manuscript/Figure_10/Data_1 and Data_2/traning_data_sub_2.mat
- Final MATLAB Script for Revised Manuscript/Figure_10/Data_1 and Data_2/traning_data_sub_3.mat
- Final MATLAB Script for Revised Manuscript/Figure_10/Data_3_aa/
- Final MATLAB Script for Revised Manuscript/Figure_10/Data_3_aa/aa_Classifier.m
- Final MATLAB Script for Revised Manuscript/Figure_10/Data_3_aa/Accuracy_with_RF_Feature_Selection_Data_1.m
- Final MATLAB Script for Revised Manuscript/Figure_10/Data_3_aa/Accuracy_without_feature_selection.m
- Final MATLAB Script for Revised Manuscript/Figure_10/Data_3_aa/Traning_data_IVa_aa.mat
- Final MATLAB Script for Revised Manuscript/Figure_10/Data_3_al/
- Final MATLAB Script for Revised Manuscript/Figure_10/Data_3_al/Accuracy_with_RF_Feature_Selection_Data_1.m
- Final MATLAB Script for Revised Manuscript/Figure_10/Data_3_al/Accuracy_without_feature_selection.m
- Final MATLAB Script for Revised Manuscript/Figure_10/Data_3_al/al_Classifier.m
- Final MATLAB Script for Revised Manuscript/Figure_10/Data_3_al/Traning_data_IVa_al.mat
- Final MATLAB Script for Revised Manuscript/Figure_10/Data_3_av/
- Final MATLAB Script for Revised Manuscript/Figure_10/Data_3_av/Accuracy_with_RF_Feature_Selection_Data_1.m
- Final MATLAB Script for Revised Manuscript/Figure_10/Data_3_av/Accuracy_without_feature_selection.m
- Final MATLAB Script for Revised Manuscript/Figure_10/Data_3_av/av_Classifier.m
- Final MATLAB Script for Revised Manuscript/Figure_10/Data_3_av/Traning_data_IVa_av.mat
- Final MATLAB Script for Revised Manuscript/Figure_10/Data_3_aw/
- Final MATLAB Script for Revised Manuscript/Figure_10/Data_3_aw/Accuracy_with_RF_Feature_Selection_Data_1.m
- Final MATLAB Script for Revised Manuscript/Figure_10/Data_3_aw/Accuracy_without_feature_selection.m
- Final MATLAB Script for Revised Manuscript/Figure_10/Data_3_aw/aw_Classifier.m
- Final MATLAB Script for Revised Manuscript/Figure_10/Data_3_aw/Traning_data_IVa_aw.mat
- Final MATLAB Script for Revised Manuscript/Figure_10/Data_3_ay/
- Final MATLAB Script for Revised Manuscript/Figure_10/Data_3_ay/Accuracy_with_RF_Feature_Selection_Data_1.m
- Final MATLAB Script for Revised Manuscript/Figure_10/Data_3_ay/Accuracy_without_feature_selection.m
- Final MATLAB Script for Revised Manuscript/Figure_10/Data_3_ay/ay_Classifier.m
- Final MATLAB Script for Revised Manuscript/Figure_10/Data_3_ay/Traning_data_IVa_ay.mat
- Final MATLAB Script for Revised Manuscript/Figure_10/Figure_10.m
- Final MATLAB Script for Revised Manuscript/Figure_11/
- Final MATLAB Script for Revised Manuscript/Figure_11/Accuracy_plot.xlsx
- Final MATLAB Script for Revised Manuscript/Figure_11/Data_4/
- Final MATLAB Script for Revised Manuscript/Figure_11/Data_4/Data_4_A01/
- Final MATLAB Script for Revised Manuscript/Figure_11/Data_4/Data_4_A01/A01_Classifier.m
- Final MATLAB Script for Revised Manuscript/Figure_11/Data_4/Data_4_A01/Accuracy_with_RF_Feature_Selection_Data_1.m
- Final MATLAB Script for Revised Manuscript/Figure_11/Data_4/Data_4_A01/Accuracy_without_feature_selection.m
- Final MATLAB Script for Revised Manuscript/Figure_11/Data_4/Data_4_A01/Traning_data_A01.mat
- Final MATLAB Script for Revised Manuscript/Figure_11/Data_4/Data_4_A02/
- Final MATLAB Script for Revised Manuscript/Figure_11/Data_4/Data_4_A02/A02_Classifier.m
- Final MATLAB Script for Revised Manuscript/Figure_11/Data_4/Data_4_A02/Accuracy_with_RF_Feature_Selection_Data_1.m
- Final MATLAB Script for Revised Manuscript/Figure_11/Data_4/Data_4_A02/Accuracy_without_feature_selection.m
- Final MATLAB Script for Revised Manuscript/Figure_11/Data_4/Data_4_A02/Traning_data_A02.mat
- Final MATLAB Script for Revised Manuscript/Figure_11/Data_4/Data_4_A03/
- Final MATLAB Script for Revised Manuscript/Figure_11/Data_4/Data_4_A03/A03_Classifier.m
- Final MATLAB Script for Revised Manuscript/Figure_11/Data_4/Data_4_A03/Accuracy_with_RF_Feature_Selection_Data_1.m
- Final MATLAB Script for Revised Manuscript/Figure_11/Data_4/Data_4_A03/Accuracy_without_feature_selection.m
- Final MATLAB Script for Revised Manuscript/Figure_11/Data_4/Data_4_A03/Traning_data_A03.mat
- Final MATLAB Script for Revised Manuscript/Figure_11/Data_4/Data_4_A04/
- Final MATLAB Script for Revised Manuscript/Figure_11/Data_4/Data_4_A04/A04_Classifier.m
- Final MATLAB Script for Revised Manuscript/Figure_11/Data_4/Data_4_A04/Accuracy_with_RF_Feature_Selection_Data_1.m
- Final MATLAB Script for Revised Manuscript/Figure_11/Data_4/Data_4_A04/Accuracy_without_feature_selection.m
- Final MATLAB Script for Revised Manuscript/Figure_11/Data_4/Data_4_A04/Traning_data_A04.mat
- Final MATLAB Script for Revised Manuscript/Figure_11/Data_4/Data_4_A05/
- Final MATLAB Script for Revised Manuscript/Figure_11/Data_4/Data_4_A05/A05_Classifier.m
- Final MATLAB Script for Revised Manuscript/Figure_11/Data_4/Data_4_A05/Accuracy_with_RF_Feature_Selection_Data_1.m
- Final MATLAB Script for Revised Manuscript/Figure_11/Data_4/Data_4_A05/Accuracy_without_feature_selection.m
- Final MATLAB Script for Revised Manuscript/Figure_11/Data_4/Data_4_A05/Traning_data_A05.mat
- Final MATLAB Script for Revised Manuscript/Figure_11/Data_4/Data_4_A06/
- Final MATLAB Script for Revised Manuscript/Figure_11/Data_4/Data_4_A06/A06_Classifier.m
- Final MATLAB Script for Revised Manuscript/Figure_11/Data_4/Data_4_A06/Accuracy_with_RF_Feature_Selection_Data_1.m
- Final MATLAB Script for Revised Manuscript/Figure_11/Data_4/Data_4_A06/Accuracy_without_feature_selection.m
- Final MATLAB Script for Revised Manuscript/Figure_11/Data_4/Data_4_A06/Traning_data_A06.mat
- Final MATLAB Script for Revised Manuscript/Figure_11/Data_4/Data_4_A07/
- Final MATLAB Script for Revised Manuscript/Figure_11/Data_4/Data_4_A07/A07_Classifier.m
- Final MATLAB Script for Revised Manuscript/Figure_11/Data_4/Data_4_A07/Accuracy_with_RF_Feature_Selection_Data_1.m
- Final MATLAB Script for Revised Manuscript/Figure_11/Data_4/Data_4_A07/Accuracy_without_feature_selection.m
- Final MATLAB Script for Revised Manuscript/Figure_11/Data_4/Data_4_A07/Traning_data_A07.mat
- Final MATLAB Script for Revised Manuscript/Figure_11/Data_4/Data_4_A08/
- Final MATLAB Script for Revised Manuscript/Figure_11/Data_4/Data_4_A08/A08_Classifier.m
- Final MATLAB Script for Revised Manuscript/Figure_11/Data_4/Data_4_A08/Accuracy_with_RF_Feature_Selection_Data_1.m
- Final MATLAB Script for Revised Manuscript/Figure_11/Data_4/Data_4_A08/Accuracy_without_feature_selection.m
- Final MATLAB Script for Revised Manuscript/Figure_11/Data_4/Data_4_A08/Traning_data_A08.mat
- Final MATLAB Script for Revised Manuscript/Figure_11/Data_4/Data_4_A09/
- Final MATLAB Script for Revised Manuscript/Figure_11/Data_4/Data_4_A09/A09_Classifier.m
- Final MATLAB Script for Revised Manuscript/Figure_11/Data_4/Data_4_A09/Accuracy_with_RF_Feature_Selection_Data_1.m
- Final MATLAB Script for Revised Manuscript/Figure_11/Data_4/Data_4_A09/Accuracy_without_feature_selection.m
- Final MATLAB Script for Revised Manuscript/Figure_11/Data_4/Data_4_A09/Traning_data_A09.mat
- Final MATLAB Script for Revised Manuscript/Figure_11/Figure_11.m
- Final MATLAB Script for Revised Manuscript/Figure_5/
- Final MATLAB Script for Revised Manuscript/Figure_5/Figure_5_K_NN_plot.m
- Final MATLAB Script for Revised Manuscript/Figure_5/K_of_KNN.m
- Final MATLAB Script for Revised Manuscript/Figure_5/Learners_in_Ensemble.m
- Final MATLAB Script for Revised Manuscript/Figure_5/Traning_data_A01.mat
- Final MATLAB Script for Revised Manuscript/Figure_5/Traning_data_A02.mat
- Final MATLAB Script for Revised Manuscript/Figure_5/Traning_data_A03.mat
- Final MATLAB Script for Revised Manuscript/Figure_5/Traning_data_A04.mat
- Final MATLAB Script for Revised Manuscript/Figure_5/Traning_data_A05.mat
- Final MATLAB Script for Revised Manuscript/Figure_5/Traning_data_A06.mat
- Final MATLAB Script for Revised Manuscript/Figure_5/Traning_data_A07.mat
- Final MATLAB Script for Revised Manuscript/Figure_5/Traning_data_A08.mat
- Final MATLAB Script for Revised Manuscript/Figure_5/Traning_data_A09.mat
- Final MATLAB Script for Revised Manuscript/Figure_5/traning_data_data_1.mat
- Final MATLAB Script for Revised Manuscript/Figure_5/Traning_data_IVa_aa.mat
- Final MATLAB Script for Revised Manuscript/Figure_5/Traning_data_IVa_al.mat
- Final MATLAB Script for Revised Manuscript/Figure_5/Traning_data_IVa_av.mat
- Final MATLAB Script for Revised Manuscript/Figure_5/Traning_data_IVa_aw.mat
- Final MATLAB Script for Revised Manuscript/Figure_5/Traning_data_IVa_ay.mat
- Final MATLAB Script for Revised Manuscript/Figure_5/traning_data_sub_1.mat
- Final MATLAB Script for Revised Manuscript/Figure_5/traning_data_sub_2.mat
- Final MATLAB Script for Revised Manuscript/Figure_5/traning_data_sub_3.mat
- Final MATLAB Script for Revised Manuscript/Figure_6/
- Final MATLAB Script for Revised Manuscript/Figure_6/data_1/
- Final MATLAB Script for Revised Manuscript/Figure_6/data_1/Figure_7_ROC_plot.m
- Final MATLAB Script for Revised Manuscript/Figure_6/data_1/traning_data_data_1.mat
- Final MATLAB Script for Revised Manuscript/Figure_6/data_1/Two_class_Subspc_KNN.m
- Final MATLAB Script for Revised Manuscript/Figure_6/Data_2_k3b/
- Final MATLAB Script for Revised Manuscript/Figure_6/Data_2_k3b/Classifier_perf_parameter.m
- Final MATLAB Script for Revised Manuscript/Figure_6/Data_2_k3b/ROC_k3b.m
- Final MATLAB Script for Revised Manuscript/Figure_6/Data_2_k3b/traning_data_sub_1.mat
- Final MATLAB Script for Revised Manuscript/Figure_6/Data_2_k6b/
- Final MATLAB Script for Revised Manuscript/Figure_6/Data_2_k6b/Classifier_perf_parameter.m
- Final MATLAB Script for Revised Manuscript/Figure_6/Data_2_k6b/k6b.m
- Final MATLAB Script for Revised Manuscript/Figure_6/Data_2_k6b/traning_data_sub_2.mat
- Final MATLAB Script for Revised Manuscript/Figure_6/Data_2_l1b/
- Final MATLAB Script for Revised Manuscript/Figure_6/Data_2_l1b/Classifier_perf_parameter.m
- Final MATLAB Script for Revised Manuscript/Figure_6/Data_2_l1b/ROC_l1b.m
- Final MATLAB Script for Revised Manuscript/Figure_6/Data_2_l1b/traning_data_sub_3.mat
- Final MATLAB Script for Revised Manuscript/Figure_6/Data_3_aa/
- Final MATLAB Script for Revised Manuscript/Figure_6/Data_3_aa/ROC_aa.m
- Final MATLAB Script for Revised Manuscript/Figure_6/Data_3_aa/Traning_data_IVa_aa.mat
- Final MATLAB Script for Revised Manuscript/Figure_6/Data_3_aa/ValidationScores.mat
- Final MATLAB Script for Revised Manuscript/Figure_6/Data_3_al/
- Final MATLAB Script for Revised Manuscript/Figure_6/Data_3_al/ROC_al.m
- Final MATLAB Script for Revised Manuscript/Figure_6/Data_3_al/Traning_data_IVa_al.mat
- Final MATLAB Script for Revised Manuscript/Figure_6/Data_3_al/ValidationScores.mat
- Final MATLAB Script for Revised Manuscript/Figure_6/Data_3_av/
- Final MATLAB Script for Revised Manuscript/Figure_6/Data_3_av/ROC_av.m
- Final MATLAB Script for Revised Manuscript/Figure_6/Data_3_av/Traning_data_IVa_av.mat
- Final MATLAB Script for Revised Manuscript/Figure_6/Data_3_av/ValidationScores.mat
- Final MATLAB Script for Revised Manuscript/Figure_6/Data_3_aw/
- Final MATLAB Script for Revised Manuscript/Figure_6/Data_3_aw/ROC_aw.m
- Final MATLAB Script for Revised Manuscript/Figure_6/Data_3_aw/Traning_data_IVa_aw.mat
- Final MATLAB Script for Revised Manuscript/Figure_6/Data_3_aw/ValidationScores.mat
- Final MATLAB Script for Revised Manuscript/Figure_6/Data_3_ay/
- Final MATLAB Script for Revised Manuscript/Figure_6/Data_3_ay/ROC_ay.m
- Final MATLAB Script for Revised Manuscript/Figure_6/Data_3_ay/Traning_data_IVa_ay.mat
- Final MATLAB Script for Revised Manuscript/Figure_6/Data_3_ay/ValidationScores.mat
- Final MATLAB Script for Revised Manuscript/Figure_7/
- Final MATLAB Script for Revised Manuscript/Figure_7/Data_4_A01/
- Final MATLAB Script for Revised Manuscript/Figure_7/Data_4_A01/ROC_A01.m
- Final MATLAB Script for Revised Manuscript/Figure_7/Data_4_A01/Traning_data_A01.mat
- Final MATLAB Script for Revised Manuscript/Figure_7/Data_4_A01/ValidationScores.mat
- Final MATLAB Script for Revised Manuscript/Figure_7/Data_4_A02/
- Final MATLAB Script for Revised Manuscript/Figure_7/Data_4_A02/ROC_A02.m
- Final MATLAB Script for Revised Manuscript/Figure_7/Data_4_A02/Traning_data_A02.mat
- Final MATLAB Script for Revised Manuscript/Figure_7/Data_4_A02/ValidationScores.mat
- Final MATLAB Script for Revised Manuscript/Figure_7/Data_4_A03/
- Final MATLAB Script for Revised Manuscript/Figure_7/Data_4_A03/ROC_A03.m
- Final MATLAB Script for Revised Manuscript/Figure_7/Data_4_A03/Traning_data_A03.mat
- Final MATLAB Script for Revised Manuscript/Figure_7/Data_4_A03/ValidationScores.mat
- Final MATLAB Script for Revised Manuscript/Figure_7/Data_4_A04/
- Final MATLAB Script for Revised Manuscript/Figure_7/Data_4_A04/ROC_A04.m
- Final MATLAB Script for Revised Manuscript/Figure_7/Data_4_A04/Traning_data_A04.mat
- Final MATLAB Script for Revised Manuscript/Figure_7/Data_4_A04/ValidationScores.mat
- Final MATLAB Script for Revised Manuscript/Figure_7/Data_4_A05/
- Final MATLAB Script for Revised Manuscript/Figure_7/Data_4_A05/ROC_A05.m
- Final MATLAB Script for Revised Manuscript/Figure_7/Data_4_A05/Traning_data_A05.mat
- Final MATLAB Script for Revised Manuscript/Figure_7/Data_4_A05/ValidationScores.mat
- Final MATLAB Script for Revised Manuscript/Figure_7/Data_4_A06/
- Final MATLAB Script for Revised Manuscript/Figure_7/Data_4_A06/ROC_A06.m
- Final MATLAB Script for Revised Manuscript/Figure_7/Data_4_A06/Traning_data_A06.mat
- Final MATLAB Script for Revised Manuscript/Figure_7/Data_4_A06/ValidationScores.mat
- Final MATLAB Script for Revised Manuscript/Figure_7/Data_4_A07/
- Final MATLAB Script for Revised Manuscript/Figure_7/Data_4_A07/ROC_A07.m
- Final MATLAB Script for Revised Manuscript/Figure_7/Data_4_A07/Traning_data_A07.mat
- Final MATLAB Script for Revised Manuscript/Figure_7/Data_4_A07/ValidationScores.mat
- Final MATLAB Script for Revised Manuscript/Figure_7/Data_4_A08/
- Final MATLAB Script for Revised Manuscript/Figure_7/Data_4_A08/ROC_A08.m
- Final MATLAB Script for Revised Manuscript/Figure_7/Data_4_A08/Traning_data_A08.mat
- Final MATLAB Script for Revised Manuscript/Figure_7/Data_4_A08/ValidationScores.mat
- Final MATLAB Script for Revised Manuscript/Figure_7/Data_4_A09/
- Final MATLAB Script for Revised Manuscript/Figure_7/Data_4_A09/ROC_A09.m
- Final MATLAB Script for Revised Manuscript/Figure_7/Data_4_A09/Traning_data_A09.mat
- Final MATLAB Script for Revised Manuscript/Figure_7/Data_4_A09/ValidationScores.mat
- Final MATLAB Script for Revised Manuscript/Figure_8/
- Final MATLAB Script for Revised Manuscript/Figure_8/Data_4_Task_wise_class.m
- Final MATLAB Script for Revised Manuscript/Figure_8/Figure_8_class_wise_accuracy_plot.m
- Final MATLAB Script for Revised Manuscript/Figure_8/task_wise_accuracy.m
- Final MATLAB Script for Revised Manuscript/Figure_8/task_wise_classifier.m
- Final MATLAB Script for Revised Manuscript/Figure_8/Traning_data_A01.mat
- Final MATLAB Script for Revised Manuscript/Figure_8/Traning_data_A02.mat
- Final MATLAB Script for Revised Manuscript/Figure_8/Traning_data_A03.mat
- Final MATLAB Script for Revised Manuscript/Figure_8/Traning_data_A04.mat
- Final MATLAB Script for Revised Manuscript/Figure_8/Traning_data_A05.mat
- Final MATLAB Script for Revised Manuscript/Figure_8/Traning_data_A06.mat
- Final MATLAB Script for Revised Manuscript/Figure_8/Traning_data_A07.mat
- Final MATLAB Script for Revised Manuscript/Figure_8/Traning_data_A08.mat
- Final MATLAB Script for Revised Manuscript/Figure_8/Traning_data_A09.mat
- Final MATLAB Script for Revised Manuscript/Figure_8/traning_data_sub_1.mat
- Final MATLAB Script for Revised Manuscript/Figure_8/traning_data_sub_2.mat
- Final MATLAB Script for Revised Manuscript/Figure_8/traning_data_sub_3.mat
- Final MATLAB Script for Revised Manuscript/Figure_9/
- Final MATLAB Script for Revised Manuscript/Figure_9/createfigure.m
- Final MATLAB Script for Revised Manuscript/Figure_9/createfigure1.m
- Final MATLAB Script for Revised Manuscript/Figure_9/Figure_9_plot.m
- Final MATLAB Script for Revised Manuscript/Figure_9/Traning_data_A01.mat
- Final MATLAB Script for Revised Manuscript/Figure_9/traning_data_data_1.mat
- Final MATLAB Script for Revised Manuscript/Figure_9/Traning_data_IVa_aa.mat
- Final MATLAB Script for Revised Manuscript/Figure_9/traning_data_sub_1.mat
- Final MATLAB Script for Revised Manuscript/Table_3/
- Final MATLAB Script for Revised Manuscript/Table_3/Data_1/
- Final MATLAB Script for Revised Manuscript/Table_3/Data_1/confusion.m
- Final MATLAB Script for Revised Manuscript/Table_3/Data_1/Data_1_performance.m
- Final MATLAB Script for Revised Manuscript/Table_3/Data_1/traning_data_data_1.mat
[truncated: 160 more entries]
