# Supplementary material for: The classification of motor imagery response: an accuracy enhancement through the ensemble of random subspace k-NN
Source: PeerJ Comput Sci. 2021 Mar 2;7:e374. doi: 10.7717/peerj-cs.374 (PMC7959631; doi:10.7717/peerj-cs.374)
Supplement: Supplemental Information 1 [file peerj-cs-07-374-s001.zip › Final MATLAB Script for Revised Manuscript/Feature Extraction/Data_1/Feature_Extraction_Data_1.m]

clc
clear all

%To run the code please download the data (in mat file) from the following
%link and store in the same directory.
%..........http://www.bbci.de/competition/iii/
%...BCI Competition III, Dataset I, 
%...Files: Competition_train.mat, Competition_test.mat

load('Competition_train.mat')  %This is the training dataset
a=X;
load('Competition_test.mat')   %This is the testing dataset
b=X;
Data=vertcat(a,b);
test_lavel_1=Y;
test_lavel_2=importdata('data1_test_lavel.txt');
% 'data1_test_lavel.txt' is lavel of test dataset
Lavel=vertcat(test_lavel_1,test_lavel_2);

all_data=cell(278,1);
Data = permute(Data,[1 3 2]);
for i=1:378
       all_data{i,1}=squeeze(Data(i,:,:));    
end


class_lable_one=find(Lavel==1);
class_lable_two=find(Lavel==-1);

for i=1:length(class_lable_one)
    class_one_data(i,1)=all_data(class_lable_one(i),:);
end

for i=1:length(class_lable_two)
    class_two_data(i,1)=all_data(class_lable_two(i),:);
end

class_one_data=cell2mat(class_one_data);
class_two_data=cell2mat(class_two_data);

[W1,W2,l,A] = csp_2(class_one_data',class_two_data');


CSP_class_one_data=(W1'*class_one_data')';
CSP_class_two_data=(W2'*class_two_data')';

k=0;
for i=1:189
    var_data_one=var(CSP_class_one_data(k+1:k+3000,:));
    var_data_two=var(CSP_class_two_data(k+1:k+3000,:));
    
    k=(i*3000);
    for j=1:64
        new_Data_CSP_filter_one(i,j)=var_data_one(j);
        new_Data_CSP_filter_Two(i,j)=var_data_two(j);
     
    end
end

b=vertcat(ones(189,1),-1*ones(189,1));
total_new_data_CSP=vertcat(new_Data_CSP_filter_one,new_Data_CSP_filter_Two);
traning_data_data_1=horzcat(total_new_data_CSP,b); 
% "traning_data_data_1" is the final feature vector.
