# Supplementary material for: The classification of motor imagery response: an accuracy enhancement through the ensemble of random subspace k-NN
Source: PeerJ Comput Sci. 2021 Mar 2;7:e374. doi: 10.7717/peerj-cs.374 (PMC7959631; doi:10.7717/peerj-cs.374)
Supplement: Supplemental Information 1 [file peerj-cs-07-374-s001.zip › Final MATLAB Script for Revised Manuscript/Feature Extraction/Data_2/csp.m]

function [W1,W2,W3,W4, lambda, A] = csp(X1, X2,X3,X4)
    % Error detection
    if nargin < 2, error('Not enough parameters.'); end
    if length(size(X1))~=2 || length(size(X2))~=2 || length(size(X3))~=2 || length(size(X4))~=2
        error('The size of trial signals must be [C x T]');
    end
    
    % Compute the covariance matrix of each class
    S1 = cov(X1');   % S1~[C x C]
    S2 = cov(X2');   % S2~[C x C]
    S3 = cov(X3');   % S2~[C x C]
    S4 = cov(X4');   % S2~[C x C]
    % Solve the eigenvalue problem S1·W = l·S2·W
    [W1,L1] = eig(S1, S2 + S3 + S4);   % Mixing matrix W (spatial filters are columns)
    [W2,L2] = eig(S2, S1 + S3 + S4);   % Mixing matrix W (spatial filters are columns)
    [W3,L3] = eig(S3, S1 + S2 + S4);   % Mixing matrix W (spatial filters are columns)
    [W4,L4] = eig(S4, S1 + S2 + S3);   % Mixing matrix W (spatial filters are columns)
    lambda = diag(L1);           % Eigenvalues
    A = (inv(W1))';              % Demixing matrix
    
    % Further notes:
    %   - CSP filtered signal is computed as: X_csp = W'*X;
end
