# Supplementary material for: The classification of motor imagery response: an accuracy enhancement through the ensemble of random subspace k-NN
Source: PeerJ Comput Sci. 2021 Mar 2;7:e374. doi: 10.7717/peerj-cs.374 (PMC7959631; doi:10.7717/peerj-cs.374)
Supplement: Supplemental Information 1 [file peerj-cs-07-374-s001.zip › Final MATLAB Script for Revised Manuscript/Feature Extraction/Data_2/Feature_Extraction_Data_2_Sub_3.m]

clc
clear all

%To run the code please download the data (in mat file) from the following
%link and store in the same directory.
%..........http://www.bbci.de/competition/iii/
%...BCI Competition III, Dataset IIIA, Subject l1b


load('l1b.mat')
class_lavel_360=xlsread('Test Lavel_IIIA.xlsx');
all_data=cell(240,1);

trigger=HDR.TRIG;
class_lable=class_lavel_360(:,3);

for i=1:240
    if i==240
       all_data{i,1}=s(trigger(i):end,:);
   else
       all_data{i,1}=s(trigger(i):trigger(i+1)-1,:);
   end
end


index_label=find(~isnan(class_lable));
for i=1:length(index_label)
    new_all_data(i,1)=all_data(index_label(i),:);
end


for i=1:length(new_all_data)
    M=new_all_data{i,1};
    Four_second_data{i,1}=M(1:2500,:);
   
end


label=class_lable(~isnan(class_lable));
class_lable_one=find(label==1);
class_lable_two=find(label==2);
class_lable_three=find(label==3);
class_lable_four=find(label==4);

for i=1:length(class_lable_one)
    class_one_data(i,1)=Four_second_data(class_lable_one(i),:);
end
for i=1:length(class_lable_two)
    class_two_data(i,1)=Four_second_data(class_lable_two(i),:);
end
for i=1:length(class_lable_three)
    class_three_data(i,1)=Four_second_data(class_lable_three(i),:);
end
for i=1:length(class_lable_four)
    class_four_data(i,1)=Four_second_data(class_lable_four(i),:);
end
class_one_data=cell2mat(class_one_data);
class_two_data=cell2mat(class_two_data);
class_three_data=cell2mat(class_three_data);
class_four_data=cell2mat(class_four_data);

class_one_data= fillmissing(class_one_data,'previous');
class_two_data= fillmissing(class_two_data,'previous');
class_three_data= fillmissing(class_three_data,'previous');
class_four_data= fillmissing(class_four_data,'previous');


[W1,W2,W3,W4,l,A] = csp(class_one_data',class_two_data',class_three_data',class_four_data');


CSP_class_one_data=(W1'*class_one_data')';
CSP_class_two_data=(W2'*class_two_data')';
CSP_class_three_data=(W3'*class_three_data')';
CSP_class_four_data=(W4'*class_four_data')';


k=0;
for i=1:60
    var_data_one=log(var(CSP_class_one_data(k+1:k+2500,:)));
    var_data_two=log(var(CSP_class_two_data(k+1:k+2500,:)));
    var_data_three=log(var(CSP_class_three_data(k+1:k+2500,:)));
    var_data_four=log(var(CSP_class_four_data(k+1:k+2500,:)));
    
    k=(i*2500);
    for j=1:60
        new_Data_CSP_filter_one(i,j)=var_data_one(j);
        new_Data_CSP_filter_Two(i,j)=var_data_two(j);
        new_Data_CSP_filter_Three(i,j)=var_data_three(j);
        new_Data_CSP_filter_Four(i,j)=var_data_four(j);
    end
end


b=vertcat(ones(60,1),2*ones(60,1),3*ones(60,1),4*ones(60,1));
total_new_data_CSP=vertcat(new_Data_CSP_filter_one,new_Data_CSP_filter_Two,new_Data_CSP_filter_Three,new_Data_CSP_filter_Four);
traning_data_sub_3=horzcat(total_new_data_CSP,b);
% "traning_data_sub_3" is the final feature vector.
