# Supplementary material for: The classification of motor imagery response: an accuracy enhancement through the ensemble of random subspace k-NN
Source: PeerJ Comput Sci. 2021 Mar 2;7:e374. doi: 10.7717/peerj-cs.374 (PMC7959631; doi:10.7717/peerj-cs.374)
Supplement: Supplemental Information 1 [file peerj-cs-07-374-s001.zip › Final MATLAB Script for Revised Manuscript/Feature Extraction/Data_3/subject_av/BCI_comp_III_IV_a.m]

clc
clear all


load('data_set_IVa_av.mat') 
%To run the code please download the data (in mat file) from the following link and store in the same directory.
% Data can be downloaded from this link--http://www.bbci.de/competition/iii/desc_IVa.html 
load('true_labels_av.mat')

cnt=double(cnt);
Trigger=(mrk.pos)';


all_data=cell(length(Trigger),1);   
for i=1:length(Trigger)
 if i==length(Trigger)
     all_data{i,1}=cnt(Trigger(i):end,:);
   else
 all_data{i,1}=cnt(Trigger(i):Trigger(i+1)-1,:);
 end
end

for i=1:length(all_data)
    M=all_data{i,1};
    Four_second_data{i,1}=M(1501:5000,:);
end

Lavel=true_y'; 
class_lable_one=find(Lavel==1);
class_lable_two=find(Lavel==2);

for i=1:length(class_lable_one)
    class_one_data(i,1)=Four_second_data(class_lable_one(i),:);
end

for i=1:length(class_lable_two)
    class_two_data(i,1)=Four_second_data(class_lable_two(i),:);
end

class_one_data=cell2mat(class_one_data);
class_two_data=cell2mat(class_two_data);

[W1,W2,l,A] = csp_2(class_one_data',class_two_data');


CSP_class_one_data=(W1'*class_one_data')';
CSP_class_two_data=(W2'*class_two_data')';

k=0;
for i=1:140
    var_data_one=var(CSP_class_one_data(k+1:k+3500,:));
    var_data_two=var(CSP_class_two_data(k+1:k+3500,:));
    
    k=(i*3500);
    for j=1:118
        new_Data_CSP_filter_one(i,j)=var_data_one(j);
        new_Data_CSP_filter_Two(i,j)=var_data_two(j);
     
    end
end

b=vertcat(ones(140,1),2*ones(140,1));
total_new_data_CSP=vertcat(new_Data_CSP_filter_one,new_Data_CSP_filter_Two);
Traning_data_IVa_av=horzcat(total_new_data_CSP,b); 
% "traning_data_data_1" is the final feature vector.
