# Supplementary material for: The classification of motor imagery response: an accuracy enhancement through the ensemble of random subspace k-NN
Source: PeerJ Comput Sci. 2021 Mar 2;7:e374. doi: 10.7717/peerj-cs.374 (PMC7959631; doi:10.7717/peerj-cs.374)
Supplement: Supplemental Information 1 [file peerj-cs-07-374-s001.zip › Final MATLAB Script for Revised Manuscript/Feature Extraction/Data_4/A01/data_extraction.m]

function [all_data] = data_extraction(inputArg1,inputArg2,inputArg3)

% how to use ....data1_2=data_extraction([A01E_event.type],[A01E_event.latency],A01E);
AA=inputArg1;
AA=AA';
BB=inputArg2;
BB=BB';
CC=find(AA==768);
DD=BB(CC);
A01E=inputArg3;
all_data=cell(288,1);   
for i=1:288
 if i==288
     all_data{i,1}=A01E(DD(i):end,:);
   else
 all_data{i,1}=A01E(DD(i):DD(i+1)-1,:);
end
end
end
