# Supplementary material for: The classification of motor imagery response: an accuracy enhancement through the ensemble of random subspace k-NN
Source: PeerJ Comput Sci. 2021 Mar 2;7:e374. doi: 10.7717/peerj-cs.374 (PMC7959631; doi:10.7717/peerj-cs.374)
Supplement: Supplemental Information 1 [file peerj-cs-07-374-s001.zip › Final MATLAB Script for Revised Manuscript/Feature Extraction/Data_4/A07/BCI_comp_IV_2a_Test.m]

clc
clear all 

%To run the code please download the data (in mat file) from the following link and store in the same directory.
% Data can be downloaded from this link--http://www.bbci.de/competition/iv/#dataset2a

load('A07E.mat')
A07E=A07E';
load('A07E_event.mat')
load('All_Label.mat')
classlabel=All_Label(:,13);
data1_2=data_extraction([A07E_event.type],[A07E_event.latency],A07E);


for i=1:length(data1_2)
    M=data1_2{i,1};
    Four_second_data{i,1}=M(751:1750,:);
end

class_lable_one=find(classlabel==1);
class_lable_two=find(classlabel==2);
class_lable_three=find(classlabel==3);
class_lable_four=find(classlabel==4);


for i=1:length(class_lable_one)
    class_one_data(i,1)=Four_second_data(class_lable_one(i),:);
end
for i=1:length(class_lable_two)
    class_two_data(i,1)=Four_second_data(class_lable_two(i),:);
end
for i=1:length(class_lable_three)
    class_three_data(i,1)=Four_second_data(class_lable_three(i),:);
end
for i=1:length(class_lable_four)
    class_four_data(i,1)=Four_second_data(class_lable_four(i),:);
end
class_one_data=cell2mat(class_one_data);
class_two_data=cell2mat(class_two_data);
class_three_data=cell2mat(class_three_data);
class_four_data=cell2mat(class_four_data);


[W1,W2,W3,W4,l,A] = csp(class_one_data',class_two_data',class_three_data',class_four_data');


CSP_class_one_data=(W1'*class_one_data')';
CSP_class_two_data=(W2'*class_two_data')';
CSP_class_three_data=(W3'*class_three_data')';
CSP_class_four_data=(W4'*class_four_data')';


k=0;
for i=1:72
    var_data_one=log(var(CSP_class_one_data(k+1:k+1000,:)));
    var_data_two=log(var(CSP_class_two_data(k+1:k+1000,:)));
    var_data_three=log(var(CSP_class_three_data(k+1:k+1000,:)));
    var_data_four=log(var(CSP_class_four_data(k+1:k+1000,:)));
    
    k=(i*1000);
    for j=1:25
        new_Data_CSP_filter_one(i,j)=var_data_one(j);
        new_Data_CSP_filter_Two(i,j)=var_data_two(j);
        new_Data_CSP_filter_Three(i,j)=var_data_three(j);
        new_Data_CSP_filter_Four(i,j)=var_data_four(j);
    end
end


b=vertcat(ones(72,1),2*ones(72,1),3*ones(72,1),4*ones(72,1));
total_new_data_CSP=vertcat(new_Data_CSP_filter_one,new_Data_CSP_filter_Two,new_Data_CSP_filter_Three,new_Data_CSP_filter_Four);


Traning_data_A07=horzcat(total_new_data_CSP,b);
