# Supplementary material for: The classification of motor imagery response: an accuracy enhancement through the ensemble of random subspace k-NN
Source: PeerJ Comput Sci. 2021 Mar 2;7:e374. doi: 10.7717/peerj-cs.374 (PMC7959631; doi:10.7717/peerj-cs.374)
Supplement: Supplemental Information 1 [file peerj-cs-07-374-s001.zip › Final MATLAB Script for Revised Manuscript/Figure_10/Data_1 and Data_2/Accuracy_without_feature_selection.m]

clc
clear all

load('traning_data_data_1.mat')
load('traning_data_sub_1.mat')
load('traning_data_sub_2.mat')
load('traning_data_sub_3.mat')

%............Data 1............
[Row1,Col1]=size(traning_data_data_1);
for i=1:(Col1-1)
    
  ranking_data=traning_data_data_1(:,1:i);
  ranking_traing=horzcat(ranking_data,traning_data_data_1(:,65));
  Accuracy_data_1_without_feature_selection(i,1)=Two_class_Subspc_KNN(ranking_traing);
    
end

%..........Data 2.........
[Row2,Col2]=size(traning_data_sub_1);
for i=1:(Col2-1)
    
  ranking_data=traning_data_sub_1(:,1:i);
  ranking_traing=horzcat(ranking_data,traning_data_sub_1(:,61));
  Accuracy_data_2_sub_1_without_feature_selection(i,1)=Four_class_Subspc_KNN(ranking_traing);
    
end


[Row3,Col3]=size(traning_data_sub_2);
for i=1:(Col3-1)
    
  ranking_data=traning_data_sub_2(:,1:i);
  ranking_traing=horzcat(ranking_data,traning_data_sub_2(:,61));
  Accuracy_data_2_sub_2_without_feature_selection(i,1)=Four_class_Subspc_KNN(ranking_traing);
    
end


[Row4,Col4]=size(traning_data_sub_3);
for i=1:(Col4-1)
    
  ranking_data=traning_data_sub_3(:,1:i);
  ranking_traing=horzcat(ranking_data,traning_data_sub_3(:,61));
  Accuracy_data_2_sub_3_without_feature_selection(i,1)=Four_class_Subspc_KNN(ranking_traing);
    
end
