# Supplementary material for: The classification of motor imagery response: an accuracy enhancement through the ensemble of random subspace k-NN
Source: PeerJ Comput Sci. 2021 Mar 2;7:e374. doi: 10.7717/peerj-cs.374 (PMC7959631; doi:10.7717/peerj-cs.374)
Supplement: Supplemental Information 1 [file peerj-cs-07-374-s001.zip › Final MATLAB Script for Revised Manuscript/Figure_10/Data_3_av/Accuracy_without_feature_selection.m]

clc
clear all

load('Traning_data_IVa_av.mat')

[Row,Col]=size(Traning_data_IVa_av);
for i=1:(Col-1)
    
  ranking_data=Traning_data_IVa_av(:,1:i);
  ranking_traing=horzcat(ranking_data,Traning_data_IVa_av(:,119));
  Accuracy_data_3_aa(i,1)=av_Classifier(ranking_traing);
    
end

% plot(Accuracy_data_2_sub_1_without_feature)
% xlim([5 60])
% ylim([.75 .9])
