# Supplementary material for: The classification of motor imagery response: an accuracy enhancement through the ensemble of random subspace k-NN
Source: PeerJ Comput Sci. 2021 Mar 2;7:e374. doi: 10.7717/peerj-cs.374 (PMC7959631; doi:10.7717/peerj-cs.374)
Supplement: Supplemental Information 1 [file peerj-cs-07-374-s001.zip › Final MATLAB Script for Revised Manuscript/Figure_10/Figure_10.m]

clc
clear all
close all
A=xlsread('Accuracy_plot.xlsx');
B=(A(:,9))/100;
A(:,9)=B(:);
Data_1=A(1:64,1:2);
Data_2=A(1:60,3:8);
Data_3=A(1:118,9:18);
Data_4=A(1:25,19:36);


a=(5:64);
b=(5:60);
c=(5:118);
d=(5:25);

figure(1)
plot(a,100*Data_1(5:end,1),'LineWidth',1.5)
hold on 
plot(a,100*Data_1(5:end,2),'LineWidth',1.5)
title('Data-1','FontName', 'Times new roman','FontSize',11,'FontWeight','bold')
ylabel('Accuracy (%)','FontName', 'Times new roman','FontSize',10)
xlabel('Number of Selected Predictor','FontName', 'Times new roman','FontSize',10)
xlim([5 64])
legend('Feature Selection using RF','Without Feature Selection','FontName', 'Times new roman','FontSize',9,'Location','southwest')


figure(2)
plot(b,100*Data_2(5:60,1),'LineWidth',1.5)
hold on
plot(b,100*Data_2(5:60,2),'LineWidth',1.5)
title('Data-2   k3b','FontName', 'Times new roman','FontSize',11,'FontWeight','bold')
ylabel('Accuracy (%)','FontName', 'Times new roman','FontSize',10)
xlabel('Number of Selected Predictor','FontName', 'Times new roman','FontSize',10)
xlim([5 60])
legend('Feature Selection using RF','Without Feature Selection','FontName', 'Times new roman','FontSize',9,'Location','southwest')
 
 
figure(3)
plot(b,100*Data_2(5:60,3),'LineWidth',1.5)
hold on
plot(b,100*Data_2(5:60,4),'LineWidth',1.5)
title('Data-2   k6b','FontName', 'Times new roman','FontSize',11,'FontWeight','bold')
ylabel('Accuracy (%)','FontName', 'Times new roman','FontSize',10)
xlabel('Number of Selected Predictor','FontName', 'Times new roman','FontSize',10)
xlim([5 60])
ylim([50 90])
legend('Feature Selection using RF','Without Feature Selection','FontName', 'Times new roman','FontSize',9,'Location','southwest')

figure(4)
plot(b,100*Data_2(5:60,5),'LineWidth',1.5)
hold on
plot(b,100*Data_2(5:60,6),'LineWidth',1.5)
title('Data-2   l1b','FontName', 'Times new roman','FontSize',11,'FontWeight','bold')
ylabel('Accuracy (%)','FontName', 'Times new roman','FontSize',10)
xlabel('Number of Selected Predictor','FontName', 'Times new roman','FontSize',10)
xlim([5 60])
legend('Feature Selection using RF','Without Feature Selection','FontName', 'Times new roman','FontSize',9,'Location','southwest')
 

figure(5)
plot(c,100*Data_3(5:118,1),'LineWidth',1.5)
hold on
plot(c,100*Data_3(5:118,2),'LineWidth',1.5)
title('Data-3   aa','FontName', 'Times new roman','FontSize',11,'FontWeight','bold')
ylabel('Accuracy (%)','FontName', 'Times new roman','FontSize',10)
xlabel('Number of Selected Predictor','FontName', 'Times new roman','FontSize',10)
xlim([5 118])
legend('Feature Selection using RF','Without Feature Selection','FontName', 'Times new roman','FontSize',9,'Location','southwest')
 
figure(6)
plot(c,100*Data_3(5:118,3),'LineWidth',1.5)
hold on
plot(c,100*Data_3(5:118,4),'LineWidth',1.5)
title('Data-3   al','FontName', 'Times new roman','FontSize',11,'FontWeight','bold')
ylabel('Accuracy (%)','FontName', 'Times new roman','FontSize',10)
xlabel('Number of Selected Predictor','FontName', 'Times new roman','FontSize',10)
xlim([5 118])
legend('Feature Selection using RF','Without Feature Selection','FontName', 'Times new roman','FontSize',9,'Location','southwest')
 
figure(7)
plot(c,100*Data_3(5:118,5),'LineWidth',1.5)
hold on
plot(c,100*Data_3(5:118,6),'LineWidth',1.5)
title('Data-3   av','FontName', 'Times new roman','FontSize',11,'FontWeight','bold')
ylabel('Accuracy (%)','FontName', 'Times new roman','FontSize',10)
xlabel('Number of Selected Predictor','FontName', 'Times new roman','FontSize',10)
xlim([5 118])
legend('Feature Selection using RF','Without Feature Selection','FontName', 'Times new roman','FontSize',9,'Location','southwest')
 
figure(8)
plot(c,100*Data_3(5:118,7),'LineWidth',1.5)
hold on
plot(c,100*Data_3(5:118,8),'LineWidth',1.5)
title('Data-3   aw','FontName', 'Times new roman','FontSize',11,'FontWeight','bold')
ylabel('Accuracy (%)','FontName', 'Times new roman','FontSize',10)
xlabel('Number of Selected Predictor','FontName', 'Times new roman','FontSize',10)
xlim([5 118])
legend('Feature Selection using RF','Without Feature Selection','FontName', 'Times new roman','FontSize',9,'Location','southwest')
 
figure(9)
plot(c,100*Data_3(5:118,9),'LineWidth',1.5)
hold on
plot(c,100*Data_3(5:118,10),'LineWidth',1.5)
title('Data-3   ay','FontName', 'Times new roman','FontSize',11,'FontWeight','bold')
ylabel('Accuracy (%)','FontName', 'Times new roman','FontSize',10)
xlabel('Number of Selected Predictor','FontName', 'Times new roman','FontSize',10)
xlim([5 118])
legend('Feature Selection using RF','Without Feature Selection','FontName', 'Times new roman','FontSize',9,'Location','southwest')
