# Supplementary material for: The classification of motor imagery response: an accuracy enhancement through the ensemble of random subspace k-NN
Source: PeerJ Comput Sci. 2021 Mar 2;7:e374. doi: 10.7717/peerj-cs.374 (PMC7959631; doi:10.7717/peerj-cs.374)
Supplement: Supplemental Information 1 [file peerj-cs-07-374-s001.zip › Final MATLAB Script for Revised Manuscript/Figure_11/Data_4/Data_4_A02/A02_Classifier.m]

function [validationAccuracy,validationPredictions,validationScores] = A02_Classifier(trainingData)

predictors = trainingData(:,1:end-1);
response = trainingData(:,end);

[Row,Col]=size(predictors);

subspaceDimension = max(1, min(13, Col- 1));
classificationEnsemble = fitcensemble(...
    predictors, ...
    response, ...
    'Method', 'Subspace', ...
    'NumLearningCycles', 30, ...
    'Learners', 'knn', ...
    'NPredToSample', subspaceDimension, ...
    'ClassNames', [1; 2; 3; 4]);


% Add additional fields to the result struct
trainedClassifier.ClassificationEnsemble = classificationEnsemble;

% Perform cross-validation
partitionedModel = crossval(trainedClassifier.ClassificationEnsemble, 'KFold', 10);

% Compute validation predictions
[validationPredictions, validationScores] = kfoldPredict(partitionedModel);

% Compute validation accuracy
validationAccuracy = 1 - kfoldLoss(partitionedModel, 'LossFun', 'ClassifError');
