# Supplementary material for: The classification of motor imagery response: an accuracy enhancement through the ensemble of random subspace k-NN
Source: PeerJ Comput Sci. 2021 Mar 2;7:e374. doi: 10.7717/peerj-cs.374 (PMC7959631; doi:10.7717/peerj-cs.374)
Supplement: Supplemental Information 1 [file peerj-cs-07-374-s001.zip › Final MATLAB Script for Revised Manuscript/Figure_11/Data_4/Data_4_A07/Accuracy_with_RF_Feature_Selection_Data_1.m]

clc
clear all


load('Traning_data_A07.mat')
Md_l = fitcensemble(Traning_data_A07(:,1:25),Traning_data_A07(:,26),'Method','Bag','NumLearningCycles',50);
imp_1 = oobPermutedPredictorImportance(Md_l);
imp_1=abs(imp_1);
[Ranking,Indecis]=sort(imp_1,'descend');


for i=1:length(Indecis)
    New_traning_data(:,i)=Traning_data_A07(:,Indecis(i));
end
    

    
for i=1:length(Indecis)
    
  ranking_data=New_traning_data(:,1:i);
  
  ranking_traing=horzcat(ranking_data,Traning_data_A07(:,26));
  Accuracy_data_1_RF_feature_selection(i,1)=A07_Classifier(ranking_traing);
    
end

%AA=Indecis';
%Final_Accuracy=Accuracy_data_1_RF_feature_selection;


  
  
  
  
  
