# Supplementary material for: The classification of motor imagery response: an accuracy enhancement through the ensemble of random subspace k-NN
Source: PeerJ Comput Sci. 2021 Mar 2;7:e374. doi: 10.7717/peerj-cs.374 (PMC7959631; doi:10.7717/peerj-cs.374)
Supplement: Supplemental Information 1 [file peerj-cs-07-374-s001.zip › Final MATLAB Script for Revised Manuscript/Figure_11/Figure_11.m]

clc
clear all
close all
A=xlsread('Accuracy_plot.xlsx');
B=(A(:,9))/100;
A(:,9)=B(:);

Data_4=A(1:25,19:36);

d=(5:25);

figure(1)
plot(d,100*Data_4(5:end,1),'LineWidth',1.5)
hold on 
plot(d,100*Data_4(5:end,2),'LineWidth',1.5)
title('Data-4   A01','FontName', 'Times new roman','FontSize',11,'FontWeight','bold')
ylabel('Accuracy (%)','FontName', 'Times new roman','FontSize',10)
xlabel('Number of Selected Predictor','FontName', 'Times new roman','FontSize',10)
xlim([5 25])
legend('Feature Selection using RF','Without Feature Selection','FontName', 'Times new roman','FontSize',9,'Location','southwest')


figure(2)
plot(d,100*Data_4(5:end, 3),'LineWidth',1.5)
hold on 
plot(d,100*Data_4(5:end, 4),'LineWidth',1.5)
title('Data-4   A02','FontName', 'Times new roman','FontSize',11,'FontWeight','bold')
ylabel('Accuracy (%)','FontName', 'Times new roman','FontSize',10)
xlabel('Number of Selected Predictor','FontName', 'Times new roman','FontSize',10)
xlim([5 25])
legend('Feature Selection using RF','Without Feature Selection','FontName', 'Times new roman','FontSize',9,'Location','southwest')

figure(3)
plot(d,100*Data_4(5:end,5),'LineWidth',1.5)
hold on 
plot(d,100*Data_4(5:end,6),'LineWidth',1.5)
title('Data-4   A03','FontName', 'Times new roman','FontSize',11,'FontWeight','bold')
ylabel('Accuracy (%)','FontName', 'Times new roman','FontSize',10)
xlabel('Number of Selected Predictor','FontName', 'Times new roman','FontSize',10)
xlim([5 25])
legend('Feature Selection using RF','Without Feature Selection','FontName', 'Times new roman','FontSize',9,'Location','southwest')

figure(4)
plot(d,100*Data_4(5:end,7),'LineWidth',1.5)
hold on 
plot(d,100*Data_4(5:end,8),'LineWidth',1.5)
title('Data-4   A04','FontName', 'Times new roman','FontSize',11,'FontWeight','bold')
ylabel('Accuracy (%)','FontName', 'Times new roman','FontSize',10)
xlabel('Number of Selected Predictor','FontName', 'Times new roman','FontSize',10)
xlim([5 25])
legend('Feature Selection using RF','Without Feature Selection','FontName', 'Times new roman','FontSize',9,'Location','southwest')

figure(5)
plot(d,100*Data_4(5:end,9),'LineWidth',1.5)
hold on 
plot(d,100*Data_4(5:end,10),'LineWidth',1.5)
title('Data-4   A05','FontName', 'Times new roman','FontSize',11,'FontWeight','bold')
ylabel('Accuracy (%)','FontName', 'Times new roman','FontSize',10)
xlabel('Number of Selected Predictor','FontName', 'Times new roman','FontSize',10)
xlim([5 25])
legend('Feature Selection using RF','Without Feature Selection','FontName', 'Times new roman','FontSize',9,'Location','southwest')

figure(6)
plot(d,100*Data_4(5:end,11),'LineWidth',1.5)
hold on 
plot(d,100*Data_4(5:end,12),'LineWidth',1.5)
title('Data-4   A06','FontName', 'Times new roman','FontSize',11,'FontWeight','bold')
ylabel('Accuracy (%)','FontName', 'Times new roman','FontSize',10)
xlabel('Number of Selected Predictor','FontName', 'Times new roman','FontSize',10)
xlim([5 25])
legend('Feature Selection using RF','Without Feature Selection','FontName', 'Times new roman','FontSize',9,'Location','southwest')

figure(7)
plot(d,100*Data_4(5:end,13),'LineWidth',1.5)
hold on 
plot(d,100*Data_4(5:end,14),'LineWidth',1.5)
title('Data-4   A07','FontName', 'Times new roman','FontSize',11,'FontWeight','bold')
ylabel('Accuracy (%)','FontName', 'Times new roman','FontSize',10)
xlabel('Number of Selected Predictor','FontName', 'Times new roman','FontSize',10)
xlim([5 25])
legend('Feature Selection using RF','Without Feature Selection','FontName', 'Times new roman','FontSize',9,'Location','southwest')

figure(8)
plot(d,100*Data_4(5:end,15),'LineWidth',1.5)
hold on 
plot(d,100*Data_4(5:end,16),'LineWidth',1.5)
title('Data-4   A08','FontName', 'Times new roman','FontSize',11,'FontWeight','bold')
ylabel('Accuracy (%)','FontName', 'Times new roman','FontSize',10)
xlabel('Number of Selected Predictor','FontName', 'Times new roman','FontSize',10)
xlim([5 25])
legend('Feature Selection using RF','Without Feature Selection','FontName', 'Times new roman','FontSize',9,'Location','southwest')

figure(9)
plot(d,100*Data_4(5:end,17),'LineWidth',1.5)
hold on 
plot(d,100*Data_4(5:end,18),'LineWidth',1.5)
title('Data-4   A09','FontName', 'Times new roman','FontSize',11,'FontWeight','bold')
ylabel('Accuracy (%)','FontName', 'Times new roman','FontSize',10)
xlabel('Number of Selected Predictor','FontName', 'Times new roman','FontSize',10)
xlim([5 25])
legend('Feature Selection using RF','Without Feature Selection','FontName', 'Times new roman','FontSize',9,'Location','southwest')
