# Supplementary material for: The classification of motor imagery response: an accuracy enhancement through the ensemble of random subspace k-NN
Source: PeerJ Comput Sci. 2021 Mar 2;7:e374. doi: 10.7717/peerj-cs.374 (PMC7959631; doi:10.7717/peerj-cs.374)
Supplement: Supplemental Information 1 [file peerj-cs-07-374-s001.zip › Final MATLAB Script for Revised Manuscript/Figure_5/Figure_5_K_NN_plot.m]

clc
clear all

load('traning_data_data_1.mat')
load('traning_data_sub_1.mat')
load('traning_data_sub_2.mat')
load('traning_data_sub_3.mat')
load('Traning_data_IVa_aa.mat')
load('Traning_data_IVa_al.mat')
load('Traning_data_IVa_av.mat')
load('Traning_data_IVa_aw.mat')
load('Traning_data_IVa_ay.mat')
load('Traning_data_A01.mat')
load('Traning_data_A02.mat')
load('Traning_data_A03.mat')
load('Traning_data_A04.mat')
load('Traning_data_A05.mat')
load('Traning_data_A06.mat')
load('Traning_data_A07.mat')
load('Traning_data_A08.mat')
load('Traning_data_A09.mat')

[A1,A2]=K_of_KNN(traning_data_data_1);
[B1,B2]=K_of_KNN(traning_data_sub_1);
[C1,C2]=K_of_KNN(traning_data_sub_2);
[D1,D2]=K_of_KNN(traning_data_sub_3);
[E1,E2]=K_of_KNN(Traning_data_IVa_aa);
[F1,F2]=K_of_KNN(Traning_data_IVa_al);
[G1,G2]=K_of_KNN(Traning_data_IVa_av);
[H1,H2]=K_of_KNN(Traning_data_IVa_aw);
[I1,I2]=K_of_KNN(Traning_data_IVa_ay);
[J1,J2]=K_of_KNN(Traning_data_A01);
[K1,K2]=K_of_KNN(Traning_data_A02);
[L1,L2]=K_of_KNN(Traning_data_A03);
[M1,M2]=K_of_KNN(Traning_data_A04);
[N1,N2]=K_of_KNN(Traning_data_A05);
[O1,O2]=K_of_KNN(Traning_data_A06);
[P1,P2]=K_of_KNN(Traning_data_A07);
[Q1,Q2]=K_of_KNN(Traning_data_A08);
[R1,R2]=K_of_KNN(Traning_data_A09);

figure(1); % Plot the accuracy versus k
semilogx(A1,A2,'LineWidth',1);
hold on
semilogx(B1,B2,'LineWidth',1);
hold on 
semilogx(C1,C2,'LineWidth',1);
hold on 
semilogx(D1,D2,'LineWidth',1);
hold on 
semilogx(E1,E2,'LineWidth',1);
hold on 
semilogx(F1,F2,'LineWidth',1);
hold on 
semilogx(G1,G2,'LineWidth',1);
hold on 
semilogx(H1,H2,'LineWidth',1);
hold on 
semilogx(I1,I2,'LineWidth',1);
xlabel('Number of nearest neighbors','FontName', 'Times new roman','FontSize',11,'FontWeight','bold');
ylabel('5 fold classification error','FontName', 'Times new roman','FontSize',11,'FontWeight','bold');
%title('K-NN classification');
legend('Data-1','Data-2 k3b','Data-2 k6b','Data-2 l1b','Data-3 aa','Data-3 al','Data-3 av','Data-3 aw','Data-3 ay','southwest','FontName', 'Times new roman','FontSize',8)


figure(2)

semilogx(J1,J2,'LineWidth',1);
hold on
semilogx(K1,K2,'LineWidth',1);
hold on 
semilogx(L1,L2,'LineWidth',1);
hold on 
semilogx(M1,M2,'LineWidth',1);
hold on 
semilogx(N1,N2,'LineWidth',1);
hold on 
semilogx(O1,O2,'LineWidth',1);
hold on 
semilogx(P1,P2,'LineWidth',1);
hold on 
semilogx(Q1,Q2,'LineWidth',1);
hold on 
semilogx(R1,R2,'LineWidth',1);
xlabel('Number of nearest neighbors','FontName', 'Times new roman','FontSize',11,'FontWeight','bold');
ylabel('5 fold classification error','FontName', 'Times new roman','FontSize',11,'FontWeight','bold');
%title('K-NN classification');
legend('Data-4 A01','Data-4 A02','Data-4 A03','Data-4 A04','Data-4 A05','Data-4 A06','Data-4 A07','Data-4 A08','Data-4 A09','southwest','FontName', 'Times new roman','FontSize',8)


ens1=Learners_in_Ensemble(traning_data_data_1);
ens2=Learners_in_Ensemble(traning_data_sub_1);
ens3=Learners_in_Ensemble(traning_data_sub_2);
ens4=Learners_in_Ensemble(traning_data_sub_3);
ens5=Learners_in_Ensemble(Traning_data_IVa_aa);
ens6=Learners_in_Ensemble(Traning_data_IVa_al);
ens7=Learners_in_Ensemble(Traning_data_IVa_av);
ens8=Learners_in_Ensemble(Traning_data_IVa_aw);
ens9=Learners_in_Ensemble(Traning_data_IVa_ay);

ens10=Learners_in_Ensemble(Traning_data_A01);
ens11=Learners_in_Ensemble(Traning_data_A02);
ens12=Learners_in_Ensemble(Traning_data_A03);
ens13=Learners_in_Ensemble(Traning_data_A04);
ens14=Learners_in_Ensemble(Traning_data_A05);
ens15=Learners_in_Ensemble(Traning_data_A06);
ens16=Learners_in_Ensemble(Traning_data_A07);
ens17=Learners_in_Ensemble(Traning_data_A08);
ens18=Learners_in_Ensemble(Traning_data_A09);
figure(3)
plot(kfoldLoss(ens1,'Mode','Cumulative'),'LineWidth',1)
hold on
plot(kfoldLoss(ens2,'Mode','Cumulative'),'LineWidth',1)
hold on
plot(kfoldLoss(ens3,'Mode','Cumulative'),'LineWidth',1)
hold on
plot(kfoldLoss(ens4,'Mode','Cumulative'),'LineWidth',1)
hold on
plot(kfoldLoss(ens5,'Mode','Cumulative'),'LineWidth',1)
hold on
plot(kfoldLoss(ens6,'Mode','Cumulative'),'LineWidth',1)
hold on
plot(kfoldLoss(ens7,'Mode','Cumulative'),'LineWidth',1)
hold on
plot(kfoldLoss(ens8,'Mode','Cumulative'),'LineWidth',1)
hold on
plot(kfoldLoss(ens9,'Mode','Cumulative'),'LineWidth',1)
xlabel('Number of learners in ensemble','FontName', 'Times new roman','FontSize',11,'FontWeight','bold');
ylabel('5 fold classification error','FontName', 'Times new roman','FontSize',11,'FontWeight','bold');
%title('K-NN classification with Random Subspace');
legend('Data-1','Data-2 k3b','Data-2 k6b','Data-2 l1b','Data-3 aa','Data-3 al','Data-3 av','Data-3 aw','Data-3 ay','southwest','FontName', 'Times new roman','FontSize',8)

figure(4)
plot(kfoldLoss(ens10,'Mode','Cumulative'),'LineWidth',1)
hold on
plot(kfoldLoss(ens11,'Mode','Cumulative'),'LineWidth',1)
hold on
plot(kfoldLoss(ens12,'Mode','Cumulative'),'LineWidth',1)
hold on
plot(kfoldLoss(ens13,'Mode','Cumulative'),'LineWidth',1)
hold on
plot(kfoldLoss(ens14,'Mode','Cumulative'),'LineWidth',1)
hold on
plot(kfoldLoss(ens15,'Mode','Cumulative'),'LineWidth',1)
hold on
plot(kfoldLoss(ens16,'Mode','Cumulative'),'LineWidth',1)
hold on
plot(kfoldLoss(ens17,'Mode','Cumulative'),'LineWidth',1)
hold on
plot(kfoldLoss(ens18,'Mode','Cumulative'),'LineWidth',1)
xlabel('Number of learners in ensemble','FontName', 'Times new roman','FontSize',11,'FontWeight','bold');
ylabel('5 fold classification error','FontName', 'Times new roman','FontSize',11,'FontWeight','bold');
%title('K-NN classification with Random Subspace');
legend('Data-4 A01','Data-4 A02','Data-4 A03','Data-4 A04','Data-4 A05','Data-4 A06','Data-4 A07','Data-4 A08','Data-4 A09','southwest','FontName', 'Times new roman','FontSize',8)
