# Supplementary material for: The classification of motor imagery response: an accuracy enhancement through the ensemble of random subspace k-NN
Source: PeerJ Comput Sci. 2021 Mar 2;7:e374. doi: 10.7717/peerj-cs.374 (PMC7959631; doi:10.7717/peerj-cs.374)
Supplement: Supplemental Information 1 [file peerj-cs-07-374-s001.zip › Final MATLAB Script for Revised Manuscript/Figure_5/K_of_KNN.m]

function [K,cvloss] = K_of_KNN(trainingData)
X = trainingData(:,1:end-1);
Y = trainingData(:,end);
[N,D] = size(X);
K = round(logspace(0,log10(N),5)); % number of neighbors 
cvloss = zeros(numel(K),1);
for k=1:numel(K)
    knn = fitcknn(X,Y,...
        'NumNeighbors',K(k),'CrossVal','On');
    cvloss(k) = kfoldLoss(knn);
end
end
