# Supplementary material for: The classification of motor imagery response: an accuracy enhancement through the ensemble of random subspace k-NN
Source: PeerJ Comput Sci. 2021 Mar 2;7:e374. doi: 10.7717/peerj-cs.374 (PMC7959631; doi:10.7717/peerj-cs.374)
Supplement: Supplemental Information 1 [file peerj-cs-07-374-s001.zip › Final MATLAB Script for Revised Manuscript/Figure_5/Learners_in_Ensemble.m]

function [ens] = Learners_in_Ensemble(trainingData)
X = trainingData(:,1:end-1);
Y = trainingData(:,end);

learner = templateKNN('NumNeighbors',2);
ens = fitcensemble(X,Y,'Method','Subspace','Learners',learner, ...
       'NPredToSample',5,'CrossVal','on');
end
