# Supplementary material for: The classification of motor imagery response: an accuracy enhancement through the ensemble of random subspace k-NN
Source: PeerJ Comput Sci. 2021 Mar 2;7:e374. doi: 10.7717/peerj-cs.374 (PMC7959631; doi:10.7717/peerj-cs.374)
Supplement: Supplemental Information 1 [file peerj-cs-07-374-s001.zip › Final MATLAB Script for Revised Manuscript/Figure_6/data_1/Figure_7_ROC_plot.m]

clc
clear all

load('traning_data_data_1.mat')


[validationAccuracy,validationPredictions,validationScores] = Two_class_Subspc_KNN(traning_data_data_1);
actual=traning_data_data_1(:,65);
predict=validationPredictions;


[X,Y,T,AUC] = perfcurve(actual,validationScores(:,2),1);
plot(X,Y,'LineWidth',1.5)
hold on 
[X1,Y1,T1,AUC1] = perfcurve(actual,validationScores(:,1),-1);
plot(X1,Y1,'LineWidth',1.5)

xlabel('False positive rate','FontName', 'Times new roman','FontSize',12,'FontWeight','bold') 
ylabel('True positive rate','FontName', 'Times new roman','FontSize',12,'FontWeight','bold')


title('Data-1')

legend('Task-1','Task-2','FontName', 'Times new roman','FontSize',10,'Location','southeast')
