# Supplementary material for: The classification of motor imagery response: an accuracy enhancement through the ensemble of random subspace k-NN
Source: PeerJ Comput Sci. 2021 Mar 2;7:e374. doi: 10.7717/peerj-cs.374 (PMC7959631; doi:10.7717/peerj-cs.374)
Supplement: Supplemental Information 1 [file peerj-cs-07-374-s001.zip › Final MATLAB Script for Revised Manuscript/Figure_7/Data_4_A05/ROC_A05.m]

clc
clear all


load('Traning_data_A05.mat')
load('ValidationScores.mat')

actual=Traning_data_A05(:,26);


[X,Y,T,AUC] = perfcurve(actual,ValidationScores(:,1),1);
plot(X,Y,'LineWidth',2)
hold on 
[X1,Y1,T1,AUC1] = perfcurve(actual,ValidationScores(:,2),2);
plot(X1,Y1,'LineWidth',2)
 hold on 
 [X2,Y2,T2,AUC2] = perfcurve(actual,ValidationScores(:,3),3);
 plot(X2,Y2,'LineWidth',2)
 hold on 
 [X3,Y3,T3,AUC3] = perfcurve(actual,ValidationScores(:,4),4);
 plot(X3,Y3,'LineWidth',2)
xlabel('False positive rate','FontName', 'Times new roman','FontSize',12,'FontWeight','bold') 
ylabel('True positive rate','FontName', 'Times new roman','FontSize',12,'FontWeight','bold')


title('Data-4    A05')
legend('Task-1','Task-2','Task-3','Task-4','FontName', 'Times new roman','FontSize',12,'Location','southeast')
