# Supplementary material for: The classification of motor imagery response: an accuracy enhancement through the ensemble of random subspace k-NN
Source: PeerJ Comput Sci. 2021 Mar 2;7:e374. doi: 10.7717/peerj-cs.374 (PMC7959631; doi:10.7717/peerj-cs.374)
Supplement: Supplemental Information 1 [file peerj-cs-07-374-s001.zip › Final MATLAB Script for Revised Manuscript/Figure_8/Data_4_Task_wise_class.m]

clc
clear all

load('Traning_data_A01.mat')
load('Traning_data_A02.mat')
load('Traning_data_A03.mat')
load('Traning_data_A04.mat')
load('Traning_data_A05.mat')
load('Traning_data_A06.mat')
load('Traning_data_A07.mat')
load('Traning_data_A08.mat')
load('Traning_data_A09.mat')


sub_A01=task_wise_accuracy(Traning_data_A01);
sub_A02=task_wise_accuracy(Traning_data_A02);
sub_A03=task_wise_accuracy(Traning_data_A03);
sub_A04=task_wise_accuracy(Traning_data_A04);
sub_A05=task_wise_accuracy(Traning_data_A05);
sub_A06=task_wise_accuracy(Traning_data_A06);
sub_A07=task_wise_accuracy(Traning_data_A07);
sub_A08=task_wise_accuracy(Traning_data_A08);
sub_A09=task_wise_accuracy(Traning_data_A09);

Chanel_number=[1 2 3 4 5 6];


plot(Chanel_number,sub_A01,'LineWidth',2);
hold on
plot(Chanel_number,sub_A01,'o');
hold on
plot(Chanel_number,sub_A02,'LineWidth',2);
hold on
plot(Chanel_number,sub_A02,'o');
hold on
plot(Chanel_number,sub_A03,'LineWidth',2);
hold on
plot(Chanel_number,sub_A03,'o');
hold on
plot(Chanel_number,sub_A04,'LineWidth',2);
hold on
plot(Chanel_number,sub_A04,'o');
hold on
plot(Chanel_number,sub_A05,'LineWidth',2);
hold on
plot(Chanel_number,sub_A05,'o');
hold on
plot(Chanel_number,sub_A06,'LineWidth',2);
hold on
plot(Chanel_number,sub_A06,'o');
hold on
plot(Chanel_number,sub_A07,'LineWidth',2);
hold on
plot(Chanel_number,sub_A07,'o');
hold on
plot(Chanel_number,sub_A08,'LineWidth',2);
hold on
plot(Chanel_number,sub_A08,'o');
hold on
plot(Chanel_number,sub_A09,'LineWidth',2);
hold on
plot(Chanel_number,sub_A09,'o');

title('Task wisk accuracy');
ylabel('Accuracy (%)','FontSize',12,'FontName','Times new roman','FontWeight','bold')
xlabel('Motor Imagery Activity','FontSize',12,'FontName','Times new roman','FontWeight','bold')
%legend('Data-4  A01','','Data-4  A02','','Data-4  A03','','Data-4  A04','','Data-4  A05','','Data-4  A06','','Data-4  A07','','Data-4  A08','','Data-4  A09','','Location','southwest')
xticklabels({'Task 1 - Task 2','','Task 1 - Task 3','','Task 1 - Task 4','','Task 2 - Task 3','','Task 2 - Task 4','','Task 3 - Task 4'})
xtickangle(35)
