# Supplementary material for: The classification of motor imagery response: an accuracy enhancement through the ensemble of random subspace k-NN
Source: PeerJ Comput Sci. 2021 Mar 2;7:e374. doi: 10.7717/peerj-cs.374 (PMC7959631; doi:10.7717/peerj-cs.374)
Supplement: Supplemental Information 1 [file peerj-cs-07-374-s001.zip › Final MATLAB Script for Revised Manuscript/Figure_8/Figure_8_class_wise_accuracy_plot.m]

clc
clear all

%load('traning_data_sub_1.mat')
% clas_1=traning_data_sub_1(1:90,:);
% clas_2=traning_data_sub_1(91:180,:);
% clas_3=traning_data_sub_1(181:270,:);
% clas_4=traning_data_sub_1(271:360,:);

%load('traning_data_sub_2.mat')
% clas_1=traning_data_sub_2(1:60,:);
% clas_2=traning_data_sub_2(61:120,:);
% clas_3=traning_data_sub_2121:180,:);
% clas_4=traning_data_sub_2(181:240,:);

load('traning_data_sub_3.mat')
clas_1=Traning_data_A01(1:72,:);
clas_2=Traning_data_A01(73:144,:);
clas_3=Traning_data_A01(145:216,:);
clas_4=Traning_data_A01(217:288,:);

clas_1_clas_2=vertcat(clas_1,clas_2);
clas_1_clas_3=vertcat(clas_1,clas_3);
clas_1_clas_4=vertcat(clas_1,clas_4);
clas_2_clas_3=vertcat(clas_2,clas_3);
clas_2_clas_4=vertcat(clas_2,clas_4);
clas_3_clas_4=vertcat(clas_3,clas_4);

cls_1_cls_2=100*task_wise_classifier(clas_1_clas_2);
cls_1_cls_3=100*task_wise_classifier(clas_1_clas_3);
cls_1_cls_4=100*task_wise_classifier(clas_1_clas_4);
cls_2_cls_3=100*task_wise_classifier(clas_2_clas_3);
cls_2_cls_4=100*task_wise_classifier(clas_2_clas_4);
cls_3_cls_4=100*task_wise_classifier(clas_3_clas_4);


Chanel_number=[1 2 3 4 5 6];
Sub_1=[99.44 100 100 99.44 98.88 97.22];
Sub_2=[88.3 93.33 93.33 90.83 96.66 95.83];
Sub_3=[98.33 98.33 99.16 98.33 96.66 99.16];

plot(Chanel_number,Sub_1,'LineWidth',2);
hold on
plot(Chanel_number,Sub_1,'o');
hold on
plot(Chanel_number,Sub_2,'LineWidth',2);
hold on
plot(Chanel_number,Sub_2,'o');
hold on
plot(Chanel_number,Sub_3,'LineWidth',2);
hold on
plot(Chanel_number,Sub_3,'o');


title('Task wise accuracy');
ylabel('Accuracy (%)','FontSize',12,'FontWeight','bold')
xlabel('Motor Imagery Activity','FontSize',12,'FontWeight','bold')
%legend('Data-2  k3b','','Data-2  k6b','','Data-2  l1b','','Location','southwest')
xticklabels({'Task 1 - Task 2','','Task 1 - Task 3','','Task 1 - Task 4','','Task 2 - Task 3','','Task 2 - Task 4','','Task 3 - Task 4'})
xtickangle(35)
