# Supplementary material for: The classification of motor imagery response: an accuracy enhancement through the ensemble of random subspace k-NN
Source: PeerJ Comput Sci. 2021 Mar 2;7:e374. doi: 10.7717/peerj-cs.374 (PMC7959631; doi:10.7717/peerj-cs.374)
Supplement: Supplemental Information 1 [file peerj-cs-07-374-s001.zip › Final MATLAB Script for Revised Manuscript/Figure_8/task_wise_accuracy.m]

function [sub_A01] = task_wise_accuracy(Traning_data_A01)
clas_1=Traning_data_A01(1:72,:);
clas_2=Traning_data_A01(73:144,:);
clas_3=Traning_data_A01(145:216,:);
clas_4=Traning_data_A01(217:288,:);
label=vertcat(ones(72,1),2*ones(72,1));

clas_1_clas_2=vertcat(clas_1,clas_2);
clas_1_clas_2=clas_1_clas_2(:,1:25);
clas_1_clas_2=horzcat(clas_1_clas_2,label);

clas_1_clas_3=vertcat(clas_1,clas_3);
clas_1_clas_3=clas_1_clas_3(:,1:25);
clas_1_clas_3=horzcat(clas_1_clas_3,label);

clas_1_clas_4=vertcat(clas_1,clas_4);
clas_1_clas_4=clas_1_clas_4(:,1:25);
clas_1_clas_4=horzcat(clas_1_clas_4,label);

clas_2_clas_3=vertcat(clas_2,clas_3);
clas_2_clas_3=clas_2_clas_3(:,1:25);
clas_2_clas_3=horzcat(clas_2_clas_3,label);

clas_2_clas_4=vertcat(clas_2,clas_4);
clas_2_clas_4=clas_2_clas_4(:,1:25);
clas_2_clas_4=horzcat(clas_2_clas_4,label);

clas_3_clas_4=vertcat(clas_3,clas_4);
clas_3_clas_4=clas_3_clas_4(:,1:25);
clas_3_clas_4=horzcat(clas_3_clas_4,label);

cls_1_cls_2=100*task_wise_classifier(clas_1_clas_2);
cls_1_cls_3=100*task_wise_classifier(clas_1_clas_3);
cls_1_cls_4=100*task_wise_classifier(clas_1_clas_4);
cls_2_cls_3=100*task_wise_classifier(clas_2_clas_3);
cls_2_cls_4=100*task_wise_classifier(clas_2_clas_4);
cls_3_cls_4=100*task_wise_classifier(clas_3_clas_4);
sub_A01=[cls_1_cls_2,cls_1_cls_3,cls_1_cls_4,cls_2_cls_3,cls_2_cls_4,cls_3_cls_4];
end
