# Supplementary material for: The classification of motor imagery response: an accuracy enhancement through the ensemble of random subspace k-NN
Source: PeerJ Comput Sci. 2021 Mar 2;7:e374. doi: 10.7717/peerj-cs.374 (PMC7959631; doi:10.7717/peerj-cs.374)
Supplement: Supplemental Information 1 [file peerj-cs-07-374-s001.zip › Final MATLAB Script for Revised Manuscript/Figure_9/createfigure1.m]

function createfigure1(yvector1, yvector2)
%CREATEFIGURE1(yvector1, yvector2)
%  YVECTOR1:  bar yvector
%  YVECTOR2:  bar yvector

%  Auto-generated by MATLAB on 30-Mar-2020 16:51:05

% Create figure
figure1 = figure;

% Create subplot
subplot1 = subplot(2,1,1,'Parent',figure1);
hold(subplot1,'on');

% Create bar
bar(yvector1,'Parent',subplot1,'FaceColor',[0 0.5 0.5]);

% Create title
title({'Predictor Distribution'},'FontSize',13,'FontName','Times New Roman');

box(subplot1,'on');
% Create subplot
subplot2 = subplot(2,1,2,'Parent',figure1);
hold(subplot2,'on');

% Create bar
bar(yvector2,'Parent',subplot2,'FaceColor',[0 0.5 0.5]);

% Create ylabel
ylabel({'Predictor Importance'},'FontWeight','bold','FontSize',12,...
    'FontName','Times New Roman');

% Create xlabel
xlabel({'Predictor Distribution'},'FontWeight','bold','FontSize',12,...
    'FontName','Times New Roman');

% Create title
title({'Predictor Distribution in Descending Order'},'FontSize',13,...
    'FontName','Times New Roman');

box(subplot2,'on');
