# Supplementary material for: The classification of motor imagery response: an accuracy enhancement through the ensemble of random subspace k-NN
Source: PeerJ Comput Sci. 2021 Mar 2;7:e374. doi: 10.7717/peerj-cs.374 (PMC7959631; doi:10.7717/peerj-cs.374)
Supplement: Supplemental Information 1 [file peerj-cs-07-374-s001.zip › Final MATLAB Script for Revised Manuscript/Figure_9/Figure_9_plot.m]

clc
clear all

load('traning_data_data_1.mat')
data_1_model = fitcensemble(traning_data_data_1(:,1:64),traning_data_data_1(:,65),'Method','Bag','NumLearningCycles',50);
data_1_PI_NO = oobPermutedPredictorImportance(data_1_model);
data_1_PI_NO=abs(data_1_PI_NO);
data_1_PI_DS=sort(data_1_PI_NO,'descend');

figure(1)
bar(data_1_PI_NO,'FaceColor',[0 0.5 0.5]);
title('PDNO     Data-1','FontName', 'Times new roman','FontSize',10,'FontWeight','bold')
xlabel('PD','FontName', 'Times new roman','FontSize',10) 
ylabel('PI','FontName', 'Times new roman','FontSize',10)

figure(2)
bar(data_1_PI_DS,'FaceColor',[0 0.5 0.5]);
title('PDDO     Data-1','FontName', 'Times new roman','FontSize',10,'FontWeight','bold')
xlabel('PD','FontName', 'Times new roman','FontSize',10) 
ylabel('PI','FontName', 'Times new roman','FontSize',10)


load('traning_data_sub_1.mat')
data_2_model = fitcensemble(traning_data_sub_1(:,1:60),traning_data_sub_1(:,61),'Method','Bag','NumLearningCycles',50);
data_2_PI_NO = oobPermutedPredictorImportance(data_2_model);
data_2_PI_NO=abs(data_2_PI_NO);
data_2_PI_DS=sort(data_2_PI_NO,'descend');

figure(3)
bar(data_2_PI_NO,'FaceColor',[0 0.5 0.5]);
title('PDNO     Data-2 k3b','FontName', 'Times new roman','FontSize',10,'FontWeight','bold')
xlabel('PD','FontName', 'Times new roman','FontSize',10) 
ylabel('PI','FontName', 'Times new roman','FontSize',10)

figure(4)
bar(data_2_PI_DS,'FaceColor',[0 0.5 0.5]);
title('PDDO     Data-2 k3b','FontName', 'Times new roman','FontSize',10,'FontWeight','bold')
xlabel('PD','FontName', 'Times new roman','FontSize',10) 
ylabel('PI','FontName', 'Times new roman','FontSize',10)


load('Traning_data_IVa_aa.mat')
data_3_model = fitcensemble(Traning_data_IVa_aa(:,1:118),Traning_data_IVa_aa(:,119),'Method','Bag','NumLearningCycles',50);
data_3_PI_NO = oobPermutedPredictorImportance(data_3_model);
data_3_PI_NO=abs(data_3_PI_NO);
data_3_PI_DS=sort(data_3_PI_NO,'descend');

figure(5)
bar(data_3_PI_NO,'FaceColor',[0 0.5 0.5]);
title('PDNO     Data-3 aa','FontName', 'Times new roman','FontSize',10,'FontWeight','bold')
xlabel('PD','FontName', 'Times new roman','FontSize',10) 
ylabel('PI','FontName', 'Times new roman','FontSize',10)

figure(6)
bar(data_3_PI_DS,'FaceColor',[0 0.5 0.5]);
title('PDDO     Data-3 aa','FontName', 'Times new roman','FontSize',10,'FontWeight','bold')
xlabel('PD','FontName', 'Times new roman','FontSize',10) 
ylabel('PI','FontName', 'Times new roman','FontSize',10)


load('Traning_data_A01.mat')
data_4_model = fitcensemble(Traning_data_A01(:,1:25),Traning_data_A01(:,26),'Method','Bag','NumLearningCycles',50);
data_4_PI_NO = oobPermutedPredictorImportance(data_3_model);
data_4_PI_NO=abs(data_4_PI_NO);
data_4_PI_DS=sort(data_3_PI_NO,'descend');

figure(7)
bar(data_4_PI_NO,'FaceColor',[0 0.5 0.5]);
title('PDNO     Data-4 A01','FontName', 'Times new roman','FontSize',10,'FontWeight','bold')
xlabel('PD','FontName', 'Times new roman','FontSize',10) 
ylabel('PI','FontName', 'Times new roman','FontSize',10)

figure(8)
bar(data_4_PI_DS,'FaceColor',[0 0.5 0.5]);
title('PDDO     Data-4 A01','FontName', 'Times new roman','FontSize',10,'FontWeight','bold')
xlabel('PD','FontName', 'Times new roman','FontSize',10) 
ylabel('PI','FontName', 'Times new roman','FontSize',10)
