# Supplementary material for: The classification of motor imagery response: an accuracy enhancement through the ensemble of random subspace k-NN
Source: PeerJ Comput Sci. 2021 Mar 2;7:e374. doi: 10.7717/peerj-cs.374 (PMC7959631; doi:10.7717/peerj-cs.374)
Supplement: Supplemental Information 1 [file peerj-cs-07-374-s001.zip › Final MATLAB Script for Revised Manuscript/Table_3/Data_1/confusion.m]

classdef confusion
    methods (Static)
        function [c_matrix,Result,RefereceResult]= getMatrix(actual,predict,Display)
            
            %confusion matrix for multiple class start
            %Inputs-1.Actual Class Labels,2.Predict Class Labels and 3.Display if need
            %Outputs
            %1.C-matrix-Confution Matrix
            %2.Result-Struct Over all output Which has follwing
            %3.RefereceResult indidual output Which has follwing
            %%%%%%%%1acuuracy
            %%%%%%%%2.error
            %%%%%%%%3.Sensitivity (Recall or True positive rate)
            %%%%%%%%4.Specificity
            %%%%%%%%5.Precision
            %%%%%%%%6.FPR-False positive rate
            %%%%%%%%7.F_score
            %%%%%%%%8.MCC-Matthews correlation coefficient
            %%%%%%%%9.kappa-Cohen's kappa
            
            %%Developer Er.Abbas Manthiri S
            %%Date  25-12-2016
            %%Mail Id: abbasmanthiribe@gmail.com
            %%http://www.dataschool.io/simple-guide-to-confusion-matrix-terminology/
            %%https://en.wikipedia.org/wiki/Confusion_matrix
            
            % clc
            % clear all
            % close all
            % %%Multiclass
            % n=100;m=2;
            % actual=round(rand(1,n)*m);
            % predict=round(rand(1,n)*m);
            % [c_matrix,Result,RefereceResult]= confusionmat(actual,predict)
            %
            % %DIsplay off
            % % [c_matrix,Result,RefereceResult]= confusionmat(actual,predict,0)
            %
            % %%
            % %single Class
            % n=100;m=1;
            % actual=round(rand(1,n)*m);
            % predict=round(rand(1,n)*m);
            % [c_matrix,Result]= confusionmat(actual,predict)
            
            %%
            %Condition Check
            if (nargin < 2)
                error('Not enough input arguments. Need atleast two vectors as input');
            elseif (nargin == 2)
                Display=1;
            elseif (nargin > 3)
                error('Too many input arguments.');
            end
            actual=actual(:);
            predict=predict(:);
            if length(actual) ~= length(predict)
                error('Input have different lengths')
            end
            un_actual=unique(actual);
            un_predict=unique(predict);
            condition=length(un_actual)==length(un_predict);
            
            if ~condition
                error('Class List is not same in given inputs')
            end
            condition=(sum(un_actual==un_predict)==length(un_actual));
            if ~condition
                error('Class List in given inputs are different')
            end
            
            %%
            %Start process
            %Build Confusion matrix
            %Set variables
            class_list=un_actual;
            disp('Class List in given sample')
            disp(class_list)
            fprintf('\nTotal Instance = %d\n',length(actual));
            n_class=length(un_actual);
            c_matrix=zeros(n_class);
            predict_class=cell(1,n_class);
            class_ref=cell(n_class,1);
            row_name=cell(1,n_class);
            %Calculate conufsion for all classes
            for i=1:n_class
                class_ref{i,1}=strcat('class',num2str(i),'==>',num2str(class_list(i)));
                for j=1:n_class
                    val=(actual==class_list(i)) & (predict==class_list(j));
                    c_matrix(i,j)=sum(val);
                    predict_class{i,j}=sum(val);
                end
                row_name{i}=strcat('Actual_class',num2str(i));
                disp(class_ref{i})
            end
            
            c_matrix_table=cell2table(predict_class);
            c_matrix_table.Properties.RowNames=row_name;
            disp('Confusion Matrix')
            disp(c_matrix_table)
            [Result,RefereceResult]=confusion.getValues(c_matrix);
            %Output Struct for individual Classes
            RefereceResult.Class=class_ref;
            %%
            %Diplay
            % Display=1;
            if Display
                if n_class>2
                    disp('Multi-Class Confusion Matrix Output')
                    TruePositive=RefereceResult.TruePositive;
                    FalsePositive=RefereceResult.FalsePositive;
                    FalseNegative=RefereceResult.FalseNegative;
                    TrueNegative=RefereceResult.TrueNegative;
                    TFPN=table(TruePositive,FalsePositive,FalseNegative,TrueNegative,...
                        'RowNames',row_name);
                    disp(TFPN);
                    Param=struct2table(RefereceResult);
                    disp(Param)
                else
                    disp('Two-Class Confution Matrix')
                    param={'','TruePositive','FalsePositive';...
                        'FalseNegative',c_matrix(1,1),c_matrix(1,2);...
                        'TrueNegative=TN',c_matrix(2,1),c_matrix(2,2)};
                    disp(param)
                    
                end
                disp('Over all valuses')
                disp(Result)
                
            end
        end
        function  [Result,RefereceResult]= getValues(c_matrix)
            %%
            %Finding
            %1.TP-True Positive
            %2.FP-False Positive
            %3.FN-False Negative
            %4.TN-True Negative
            if (nargin < 1)
                error('Not enough input arguments. Need atleast two vectors as input');
            elseif (nargin > 1)
                error('Too many input arguments.');
            end
            [row,col]=size(c_matrix);
            if row~=col
                error('Confusion matrix dimention is wrong')
            end
            n_class=row;
            switch n_class
                case 2
                    TP=c_matrix(1,1);
                    FN=c_matrix(1,2);
                    FP=c_matrix(2,1);
                    TN=c_matrix(2,2);
                    
                otherwise
                    TP=zeros(1,n_class);
                    FN=zeros(1,n_class);
                    FP=zeros(1,n_class);
                    TN=zeros(1,n_class);
                    for i=1:n_class
                        TP(i)=c_matrix(i,i);
                        FN(i)=sum(c_matrix(i,:))-c_matrix(i,i);
                        FP(i)=sum(c_matrix(:,i))-c_matrix(i,i);
                        TN(i)=sum(c_matrix(:))-TP(i)-FP(i)-FN(i);
                    end
                    
            end
            
            %%
            %Calulations
            %1.P-Positive
            %2.N-Negative
            %3.acuuracy
            %4.error
            %5.Sensitivity (Recall or True positive rate)
            %6.Specificity
            %7.Precision
            %8.FPR-False positive rate
            %9.F_score
            %10.MCC-Matthews correlation coefficient
            %11.kappa-Cohen's kappa
            P=TP+FN;
            N=FP+TN;
            switch n_class
                case 2
                    accuracy=(TP+TN)/(P+N);
                    Error=1-accuracy;
                    Result.Accuracy=(accuracy);
                    Result.Error=(Error);
                otherwise
                    accuracy=(TP)./(P+N);
                    Error=(FP)./(P+N);
                    Result.Accuracy=sum(accuracy);
                    Result.Error=sum(Error);
            end
            RefereceResult.AccuracyOfSingle=(TP ./ P)';
            RefereceResult.ErrorOfSingle=1-RefereceResult.AccuracyOfSingle;
            Sensitivity=TP./P;
            Specificity=TN./N;
            Precision=TP./(TP+FP);
            FPR=1-Specificity;
            beta=1;
            F1_score=( (1+(beta^2))*(Sensitivity.*Precision) ) ./ ( (beta^2)*(Precision+Sensitivity) );
            MCC=[( TP.*TN - FP.*FN ) ./ ( ( (TP+FP).*P.*N.*(TN+FN) ).^(0.5) );...
                ( FP.*FN - TP.*TN ) ./ ( ( (TP+FP).*P.*N.*(TN+FN) ).^(0.5) )] ;
            MCC=max(MCC);
            
            %Kappa Calculation BY 2x2 Matrix Shape
            pox=sum(accuracy);
            Px=sum(P);TPx=sum(TP);FPx=sum(FP);TNx=sum(TN);FNx=sum(FN);Nx=sum(N);
            pex=( (Px.*(TPx+FPx))+(Nx.*(FNx+TNx)) ) ./ ( (TPx+TNx+FPx+FNx).^2 );
            kappa_overall=([( pox-pex ) ./ ( 1-pex );( pex-pox ) ./ ( 1-pox )]);
            kappa_overall=max(kappa_overall);
            
            %Kappa Calculation BY n_class x n_class Matrix Shape
            po=accuracy;
            pe=( (P.*(TP+FP))+(N.*(FN+TN)) ) ./ ( (TP+TN+FP+FN).^2 );
            kappa=([( po-pe ) ./ ( 1-pe );( pe-po ) ./ ( 1-po )]);
            kappa=max(kappa);
            
            
            %%
            %Output Struct for individual Classes
            %  RefereceResult.Class=class_ref;
            RefereceResult.AccuracyInTotal=accuracy';
            RefereceResult.ErrorInTotal=Error';
            RefereceResult.Sensitivity=Sensitivity';
            RefereceResult.Specificity=Specificity';
            RefereceResult.Precision=Precision';
            RefereceResult.FalsePositiveRate=FPR';
            RefereceResult.F1_score=F1_score';
            RefereceResult.MatthewsCorrelationCoefficient=MCC';
            RefereceResult.Kappa=kappa';
            RefereceResult.TruePositive=TP';
            RefereceResult.FalsePositive=FP';
            RefereceResult.FalseNegative=FN';
            RefereceResult.TrueNegative=TN';
            
            
            %Output Struct for over all class lists
            Result.Sensitivity=mean(Sensitivity);
            Result.Specificity=mean(Specificity);
            Result.Precision=mean(Precision);
            Result.FalsePositiveRate=mean(FPR);
            Result.F1_score=mean(F1_score);
            Result.MatthewsCorrelationCoefficient=mean(MCC);
            Result.Kappa=kappa_overall;
            
        end
        
    end
end
