# Supplementary material for: The classification of motor imagery response: an accuracy enhancement through the ensemble of random subspace k-NN
Source: PeerJ Comput Sci. 2021 Mar 2;7:e374. doi: 10.7717/peerj-cs.374 (PMC7959631; doi:10.7717/peerj-cs.374)
Supplement: Supplemental Information 1 [file peerj-cs-07-374-s001.zip › Final MATLAB Script for Revised Manuscript/Table_3/Data_2/k6b/Subject_2.m]

clc
clear all

load('traning_data_sub_2.mat')

[validationAccuracy,validationPredictions,validationScores] = Classifier_perf_parameter(traning_data_sub_2);


Actual=traning_data_sub_2(:,61);


[c_matrixp,Result]= confusion.getMatrix(Actual,validationPredictions);

[X,Y,T,AUC] = perfcurve(Actual,validationScores(:,1),1);
