# Supplementary material for: The classification of motor imagery response: an accuracy enhancement through the ensemble of random subspace k-NN
Source: PeerJ Comput Sci. 2021 Mar 2;7:e374. doi: 10.7717/peerj-cs.374 (PMC7959631; doi:10.7717/peerj-cs.374)
Supplement: Supplemental Information 1 [file peerj-cs-07-374-s001.zip › Final MATLAB Script for Revised Manuscript/Table_3/Data_4/A01/A01_performance.m]

clc
clear all

load('Traning_data_A01.mat')
%[Accuracy Predict ValidationScores]=A01_Classifier(Traning_data_A01);

Actual=Traning_data_A01(:,26);


load('Predict.mat')
load('ValidationScores.mat')

[c_matrixp,Result]= confusion.getMatrix(Actual,Predict);

[X,Y,T,AUC] = perfcurve(Actual,ValidationScores(:,1),1);
