# Supplementary material for: The classification of motor imagery response: an accuracy enhancement through the ensemble of random subspace k-NN
Source: PeerJ Comput Sci. 2021 Mar 2;7:e374. doi: 10.7717/peerj-cs.374 (PMC7959631; doi:10.7717/peerj-cs.374)
Supplement: Supplemental Information 1 [file peerj-cs-07-374-s001.zip › Final MATLAB Script for Revised Manuscript/Time Complexity Calculation/Data_1/Data_1_Time_calculation.m]

clc
clear all
load('traning_data_data_1.mat')

f1 = @() Two_class_Subspc_KNN(traning_data_data_1);
Data_1=timeit(f1);
