# Supplementary material for: The classification of motor imagery response: an accuracy enhancement through the ensemble of random subspace k-NN
Source: PeerJ Comput Sci. 2021 Mar 2;7:e374. doi: 10.7717/peerj-cs.374 (PMC7959631; doi:10.7717/peerj-cs.374)
Supplement: Supplemental Information 1 [file peerj-cs-07-374-s001.zip › Final MATLAB Script for Revised Manuscript/Time Complexity Calculation/Data_2/Time_Calculation.m]

clc
clear all
load('traning_data_data_1.mat')
load('traning_data_sub_1.mat')
load('traning_data_sub_2.mat')
load('traning_data_sub_3.mat')

f1 = @() Two_class_Subspc_KNN(traning_data_data_1);
Data_1=timeit(f1);

f2 = @() Four_class_Subspc_KNN(traning_data_sub_1);
k3b=timeit(f2);

f3 = @() Four_class_Subspc_KNN(traning_data_sub_2);
k6b=timeit(f3);

f4 = @() Four_class_Subspc_KNN(traning_data_sub_3);
l1b=timeit(f4);

AV_data_4=mean([k3b,k6b,l1b]);
SD_data_4=std([k3b,k6b,l1b]);
