# Supplementary material for: The classification of motor imagery response: an accuracy enhancement through the ensemble of random subspace k-NN
Source: PeerJ Comput Sci. 2021 Mar 2;7:e374. doi: 10.7717/peerj-cs.374 (PMC7959631; doi:10.7717/peerj-cs.374)
Supplement: Supplemental Information 1 [file peerj-cs-07-374-s001.zip › Final MATLAB Script for Revised Manuscript/Time Complexity Calculation/Data_3/Time_analysis_data_3.m]

clc
clear all
load('Traning_data_IVa_aa.mat')
load('Traning_data_IVa_al.mat')
load('Traning_data_IVa_av.mat')
load('Traning_data_IVa_aw.mat')
load('Traning_data_IVa_ay.mat')


f1 = @() aa_Classifier(Traning_data_IVa_aa);
aa=timeit(f1);

f2 = @() al_Classifier(Traning_data_IVa_al);
al=timeit(f2);

f3 = @() av_Classifier(Traning_data_IVa_av);
av=timeit(f3);

f4 = @() aw_Classifier(Traning_data_IVa_aw);
aw=timeit(f4);

f5 = @() ay_Classifier(Traning_data_IVa_ay);
ay=timeit(f5);

AV_data_3=mean([aa,al,av,aw,ay]);
SD_data_3=std([aa,al,av,aw,ay]);
